# Supplementary material for: Thermophysical properties of the regolith on the lunar far side revealed by the in situ temperature probing of the Chang’E-4 mission
Source: Natl Sci Rev. 2022 Aug 26;9(11):nwac175. doi: 10.1093/nsr/nwac175 (PMC9646997; doi:10.1093/nsr/nwac175)
Supplement: nwac175_Supplemental_Files [file nwac175_supplemental_files.zip]

Archive with 2 entries (2 files):
- [NSR_MS-2022-182] Supplementary_Data.xlsx
- [NSR_MS-2022-182] Supplementary_Information.docx
