# Supplementary material for: Thermophysical properties of the regolith on the lunar far side revealed by the in situ temperature probing of the Chang’E-4 mission
Source: Natl Sci Rev. 2022 Aug 26;9(11):nwac175. doi: 10.1093/nsr/nwac175 (PMC9646997; doi:10.1093/nsr/nwac175)
Supplement: nwac175_Supplemental_Files [file nwac175_supplemental_files.zip › [NSR_MS-2022-182] Supplementary_Data.xlsx]

## Sheet: CE-4 temperature data
UTC time	norm time	T1	T2	T3	T4	solar azimuth angle	solar zenith angle	solar altitude angle	terrain occlusion angle*	solar incident angle
2019-02-27 09:28:08	6.00744	81.3374	83.2617	79.2739	79.2419	89.9474	88.3999	1.6001	1.5283	89.7436
2019-02-27 09:43:08	6.01593	81.8097	83.6278	80.1709	80.1528	89.8572	88.3108	1.6892	1.5293	89.6552
2019-02-27 09:58:08	6.02443	82.7073	84.6779	82.0617	82.0697	89.7669	88.2216	1.7784	1.5218	89.5666
2019-02-27 10:13:08	6.03292	84.2168	86.3959	85.1524	85.3006	89.6767	88.1325	1.8675	1.5021	89.4782
2019-02-27 10:28:08	6.04142	86.0497	88.4319	89.6102	89.6922	89.5865	88.0434	1.9566	1.4743	89.3898
2019-02-27 10:43:08	6.04991	88.5299	91.0381	95.3622	95.4115	89.4962	87.9542	2.0458	1.4454	89.3012
2019-02-27 10:58:08	6.0584	91.0732	93.7127	101.931	101.885	89.4059	87.8651	2.1349	1.4221	89.2128
2019-02-27 11:13:08	6.0669	94.0765	96.6793	109.329	109.295	89.3157	87.776	2.224	1.4103	89.1243
2019-02-27 11:28:08	6.07539	97.3037	99.8855	117.218	117.237	89.2254	87.6868	2.3132	1.4085	89.0358
2019-02-27 11:43:08	6.08389	100.847	103.399	125.525	125.846	89.1351	87.5977	2.4023	1.4128	88.9473
2019-02-27 11:58:08	6.09238	105.044	107.414	134.172	134.715	89.0448	87.5086	2.4914	1.4192	88.8589
2019-02-27 12:13:08	6.10088	109.954	112.242	142.917	144.153	88.9545	87.4194	2.5806	1.4243	88.7703
2019-02-27 12:28:08	6.10937	115.713	118.056	151.829	153.986	88.8642	87.3303	2.6697	1.4266	88.6818
2019-02-27 12:43:08	6.11787	122.154	124.843	160.752	165.242	88.7739	87.2412	2.7588	1.4256	88.5934
2019-02-27 12:58:08	6.12636	129.038	131.841	169.5	176.031	88.6836	87.1521	2.8479	1.4209	88.5049
2019-02-27 13:13:08	6.13486	135.905	138.887	177.798	187.103	88.5932	87.0629	2.9371	1.4121	88.4163
2019-02-27 13:28:08	6.14335	142.208	145.303	184.806	197.338	88.5029	86.9738	3.0262	1.401	88.3279
2019-02-27 13:43:08	6.15185	147.938	151.213	190.1	205.803	88.4125	86.8847	3.1153	1.3898	88.2394
2019-02-27 13:58:08	6.16034	152.949	155.808	194.286	213.075	88.3221	86.7956	3.2044	1.3808	88.1509
2019-02-27 14:13:08	6.16883	157.065	160.426	199.184	217.427	88.2317	86.7065	3.2935	1.3761	88.0624
2019-02-27 14:28:08	6.17733	161.011	164.119	201.973	222.421	88.1413	86.6174	3.3826	1.3751	87.9739
2019-02-27 14:43:08	6.18582	164.454	167.669	201.913	NaN	88.0509	86.5283	3.4717	1.3766	87.8854
2019-02-27 14:58:08	6.19432	167.151	170.163	205.044	NaN	87.9605	86.4392	3.5608	1.3796	87.7969
2019-02-27 15:13:08	6.20281	170.142	172.886	208.453	NaN	87.87	86.3501	3.6499	1.3827	87.7084
2019-02-27 15:28:08	6.21131	172.658	175.944	208.453	NaN	87.7796	86.2611	3.7389	1.3848	87.62
2019-02-27 15:43:08	6.2198	175.463	178.211	208.453	NaN	87.6891	86.172	3.828	1.3845	87.5315
2019-02-27 15:58:08	6.2283	177.48	179.375	212.205	NaN	87.5986	86.0829	3.9171	1.3808	87.443
2019-02-27 16:13:08	6.23679	178.626	182.034	212.27	NaN	87.5081	85.9938	4.0062	1.3726	87.3545
2019-02-27 16:28:08	6.24529	180.977	183.444	212.27	NaN	87.4176	85.9048	4.0952	1.3617	87.2661
2019-02-27 16:43:08	6.25378	182.239	184.931	212.27	NaN	87.327	85.8157	4.1843	1.3503	87.1776
2019-02-27 16:58:08	6.26227	184.911	186.454	216.525	NaN	87.2365	85.7267	4.2733	1.3409	87.0891
2019-02-27 17:13:08	6.27077	186.435	188.178	216.593	NaN	87.1459	85.6376	4.3624	1.3355	87.0006
2019-02-27 17:28:08	6.27926	187.943	189.903	216.525	NaN	87.0553	85.5486	4.4514	1.3341	86.9122
2019-02-27 17:43:08	6.28776	189.65	191.858	216.593	NaN	86.9647	85.4596	4.5404	1.3357	86.8237
2019-02-27 17:58:08	6.29625	191.411	193.896	216.593	NaN	86.8741	85.3706	4.6294	1.3394	86.7353
2019-02-27 18:13:08	6.30475	193.292	193.896	216.593	NaN	86.7834	85.2815	4.7185	1.3443	86.6468
2019-02-27 18:28:08	6.31324	193.292	196.09	221.554	NaN	86.6927	85.1925	4.8075	1.348	86.5583
2019-02-27 18:43:08	6.32174	195.253	198.404	221.484	NaN	86.6021	85.1035	4.8965	1.3479	86.4699
2019-02-27 18:58:08	6.33023	197.477	198.462	221.554	225.217	86.5113	85.0145	4.9855	1.3414	86.3814
2019-02-27 19:13:08	6.33873	197.421	200.982	221.484	224.096	86.4206	84.9256	5.0744	1.3265	86.2931
2019-02-27 19:28:08	6.34722	199.765	203.801	221.484	225.059	86.3299	84.8366	5.1634	1.3056	86.2046
2019-02-27 19:43:08	6.35571	199.823	203.862	221.554	226.135	86.2391	84.7476	5.2524	1.2829	86.1162
2019-02-27 19:58:08	6.36421	202.313	206.905	NaN	225.983	86.1483	84.6587	5.3413	1.2622	86.0278
2019-02-27 20:13:08	6.3727	205.098	210.35	NaN	226.874	86.0575	84.5697	5.4303	1.2474	85.9393
2019-02-27 20:28:08	6.3812	205.098	210.35	NaN	226.874	85.9666	84.4808	5.5192	1.2407	85.851
2019-02-27 20:43:08	6.38969	205.098	214.208	NaN	227.732	85.8757	84.3918	5.6082	1.2435	85.7625
2019-02-27 20:58:08	6.39819	208.162	214.208	NaN	228.562	85.7848	84.3029	5.6971	1.2574	85.6741
2019-02-27 21:13:08	6.40668	208.162	218.578	NaN	229.365	85.6939	84.214	5.786	1.2831	85.5857
2019-02-27 21:28:08	6.41518	208.162	218.578	NaN	229.365	85.603	84.1251	5.8749	1.3161	85.4974
2019-02-27 21:43:08	6.42367	211.561	NaN	NaN	230.142	85.512	84.0362	5.9638	1.3496	85.409
2019-02-27 21:58:08	6.43217	211.561	NaN	NaN	230.896	85.421	83.9473	6.0527	1.3773	85.3206
2019-02-27 22:13:08	6.44066	211.561	NaN	NaN	230.896	85.33	83.8585	6.1415	1.3935	85.2323
2019-02-27 22:28:08	6.44916	215.367	NaN	NaN	231.629	85.2389	83.7696	6.2304	1.3983	85.1439
2019-02-27 22:43:08	6.45765	215.367	NaN	NaN	231.629	85.1479	83.6808	6.3192	1.3938	85.0556
2019-02-27 22:58:08	6.46614	215.367	NaN	NaN	232.341	85.0567	83.5919	6.4081	1.3819	84.9672
2019-02-27 23:13:08	6.47464	215.367	NaN	NaN	233.034	84.9656	83.5031	6.4969	1.3656	84.8789
2019-02-27 23:28:08	6.48313	219.673	NaN	NaN	233.708	84.8744	83.4143	6.5857	1.3527	84.7906
2019-02-27 23:43:08	6.49163	219.673	NaN	NaN	234.366	84.7833	83.3255	6.6745	1.3527	84.7023
2019-02-27 23:58:08	6.50012	219.673	223.253	NaN	234.366	84.692	83.2367	6.7633	1.3752	84.6139
2019-02-28 00:13:08	6.50862	219.673	224.255	NaN	235.008	84.6008	83.1479	6.8521	1.4267	84.5256
2019-02-28 00:28:08	6.51712	219.673	226.141	NaN	235.635	84.5095	83.0592	6.9408	1.4968	84.4374
2019-02-28 00:43:08	6.52562	NaN	227.03	NaN	236.247	84.4182	82.9704	7.0296	1.5684	84.3491
2019-02-28 00:58:08	6.53411	NaN	227.888	NaN	236.247	84.3268	82.8817	7.1183	1.6249	84.2608
2019-02-28 01:13:08	6.54261	NaN	228.717	NaN	236.845	84.2354	82.793	7.207	1.6525	84.1726
2019-02-28 01:28:08	6.5511	NaN	229.519	NaN	236.845	84.144	82.7043	7.2957	1.6555	84.0844
2019-02-28 01:43:08	6.55959	NaN	230.296	NaN	237.431	84.0526	82.6156	7.3844	1.6448	83.9961
2019-02-28 01:58:08	6.56809	NaN	231.049	NaN	238.005	83.9611	82.5269	7.4731	1.6313	83.9079
2019-02-28 02:13:08	6.57658	NaN	231.049	NaN	238.567	83.8696	82.4383	7.5617	1.6243	83.8197
2019-02-28 02:28:08	6.58508	NaN	232.492	NaN	238.567	83.7781	82.3496	7.6504	1.6238	83.7315
2019-02-28 02:43:08	6.59357	NaN	233.289	NaN	239.731	83.6865	82.261	7.739	1.6267	83.6433
2019-02-28 02:58:08	6.60207	NaN	233.184	NaN	239.658	83.5949	82.1724	7.8276	1.6298	83.5552
2019-02-28 03:13:08	6.61056	NaN	233.858	NaN	239.658	83.5032	82.0837	7.9163	1.6303	83.4669
2019-02-28 03:28:08	6.61906	NaN	235.25	224.796	240.777	83.4115	81.9952	8.0048	1.6282	83.3789
2019-02-28 03:43:08	6.62755	NaN	235.156	223.622	240.708	83.3198	81.9066	8.0934	1.6246	83.2907
2019-02-28 03:58:08	6.63605	NaN	235.782	224.629	241.219	83.228	81.818	8.182	1.6205	83.2025
2019-02-28 04:13:08	6.64454	NaN	235.782	224.629	241.219	83.1362	81.7295	8.2705	1.6168	83.1144
2019-02-28 04:28:08	6.65303	NaN	236.393	225.594	241.721	83.0444	81.641	8.359	1.6147	83.0264
2019-02-28 04:43:08	6.66153	NaN	236.991	225.594	242.214	82.9525	81.5525	8.4475	1.6151	82.9383
2019-02-28 04:58:08	6.67002	NaN	237.576	226.521	242.214	82.8606	81.464	8.536	1.6192	82.8502
2019-02-28 05:13:08	6.67852	NaN	237.576	226.521	242.7	82.7686	81.3755	8.6245	1.6276	82.7621
2019-02-28 05:28:08	6.68701	NaN	238.149	227.414	242.7	82.6766	81.2871	8.7129	1.6386	82.6741
2019-02-28 05:43:08	6.69551	NaN	238.71	228.275	243.647	82.5846	81.1986	8.8014	1.6499	82.586
2019-02-28 05:58:08	6.704	NaN	238.71	228.275	243.647	82.4925	81.1102	8.8898	1.6591	82.498
2019-02-28 06:13:08	6.7125	NaN	239.873	229.24	244.62	82.4004	81.0218	8.9782	1.6642	82.41
2019-02-28 06:28:08	6.72099	NaN	239.26	229.107	244.565	82.3083	80.9334	9.0666	1.6653	82.322
2019-02-28 06:43:08	6.72949	NaN	239.799	229.107	244.565	82.2161	80.8451	9.1549	1.6637	82.2341
2019-02-28 06:58:08	6.73798	NaN	240.917	230.814	245.508	82.1238	80.7567	9.2433	1.6605	82.1461
2019-02-28 07:13:08	6.74647	NaN	240.328	229.912	245.456	82.0315	80.6684	9.3316	1.6567	82.0582
2019-02-28 07:28:08	6.75497	NaN	240.848	230.692	245.892	81.9392	80.5801	9.4199	1.6541	81.9703
2019-02-28 07:43:08	6.76346	NaN	240.848	231.448	245.892	81.8468	80.4918	9.5082	1.6542	81.8823
2019-02-28 07:58:08	6.77196	NaN	241.358	231.448	246.321	81.7544	80.4035	9.5965	1.659	81.7944
2019-02-28 08:13:08	6.78045	NaN	241.358	232.183	246.745	81.6619	80.3153	9.6847	1.6695	81.7066
2019-02-28 08:28:08	6.78895	NaN	241.859	232.183	247.164	81.5694	80.2271	9.7729	1.6836	81.6188
2019-02-28 08:43:08	6.79744	NaN	240.708	231.21	246.221	81.4769	80.1389	9.8611	1.6979	81.5309
2019-02-28 08:58:08	6.80594	NaN	242.352	232.897	247.576	81.3843	80.0507	9.9493	1.709	81.4431
2019-02-28 09:13:08	6.81443	NaN	242.352	233.591	247.984	81.2916	79.9625	10.0375	1.7142	81.3552
2019-02-28 09:28:08	6.82293	NaN	242.837	233.591	248.386	81.1989	79.8744	10.1256	1.7146	81.2675
2019-02-28 09:43:08	6.83142	NaN	242.837	234.268	248.386	81.1062	79.7863	10.2137	1.7124	81.1797
2019-02-28 09:58:08	6.83992	224.309	243.373	235.026	249.217	81.0134	79.6982	10.3018	1.7102	81.092
2019-02-28 10:13:08	6.84841	223.142	243.313	234.928	248.783	80.9206	79.6101	10.3899	1.7098	81.0042
2019-02-28 10:28:08	6.8569	224.143	243.313	234.928	249.175	80.8277	79.5221	10.4779	1.7106	80.9166
2019-02-28 10:43:08	6.8654	224.143	243.782	235.571	249.563	80.7348	79.434	10.566	1.7113	80.8288
2019-02-28 10:58:08	6.87389	225.104	243.782	235.571	249.563	80.6418	79.346	10.654	1.7103	80.7411
2019-02-28 11:13:08	6.88239	225.104	244.244	236.199	249.946	80.5487	79.258	10.742	1.7065	80.6535
2019-02-28 11:28:08	6.89088	228.048	245.254	237.585	251.143	80.4556	79.1701	10.8299	1.7009	80.5659
2019-02-28 11:43:08	6.89938	226.027	244.699	236.813	250.7	80.3625	79.0821	10.9179	1.695	80.4782
2019-02-28 11:58:08	6.90787	226.027	244.699	236.813	250.7	80.2693	78.9942	11.0058	1.6904	80.3906
2019-02-28 12:13:08	6.91637	226.916	245.147	236.813	251.07	80.1761	78.9063	11.0937	1.6884	80.3031
2019-02-28 12:28:08	6.92486	226.916	245.588	237.414	251.436	80.0828	78.8185	11.1815	1.6886	80.2156
2019-02-28 12:43:08	6.93336	226.916	245.588	237.414	251.436	79.9894	78.7306	11.2694	1.6895	80.128
2019-02-28 12:58:08	6.94185	226.771	245.535	237.327	251.4	79.896	78.6428	11.3572	1.69	80.0405
2019-02-28 13:13:08	6.95034	228.734	246.502	239.218	252.544	79.8026	78.555	11.445	1.6892	79.953
2019-02-28 13:28:08	6.95884	228.602	246.452	238.576	252.156	79.709	78.4673	11.5327	1.6878	79.8656
2019-02-28 13:43:08	6.96733	228.602	246.452	239.139	252.862	79.6155	78.3795	11.6205	1.6874	79.7781
2019-02-28 13:58:08	6.97583	228.602	246.875	239.139	252.862	79.5219	78.2918	11.7082	1.6895	79.6907
2019-02-28 14:13:08	6.98432	229.403	247.293	239.692	253.21	79.4282	78.2041	11.7959	1.695	79.6033
2019-02-28 14:28:08	6.99282	229.403	247.293	240.233	253.554	79.3344	78.1165	11.8835	1.7022	79.5159
2019-02-28 14:43:08	7.00131	229.403	247.705	240.764	253.554	79.2406	78.0288	11.9712	1.7082	79.4285
2019-02-28 14:58:08	7.00981	230.179	247.705	240.764	253.894	79.1468	77.9412	12.0588	1.7102	79.3412
2019-02-28 15:13:08	7.0183	230.179	248.111	241.286	254.232	79.0529	77.8536	12.1464	1.7062	79.2539
2019-02-28 15:28:08	7.0268	230.179	248.111	241.286	254.232	78.9589	77.7661	12.2339	1.7005	79.1666
2019-02-28 15:43:08	7.03529	230.932	248.513	241.798	254.566	78.8649	77.6786	12.3214	1.699	79.0794
2019-02-28 15:58:08	7.04378	231.663	248.909	241.798	254.897	78.7708	77.5911	12.4089	1.7079	78.9922
2019-02-28 16:13:08	7.05228	231.663	248.909	242.796	255.225	78.6767	77.5036	12.4964	1.7317	78.9049
2019-02-28 16:28:08	7.06077	231.663	249.301	242.796	255.225	78.5825	77.4162	12.5838	1.7653	78.8178
2019-02-28 16:43:08	7.06927	231.663	249.688	243.283	255.55	78.4882	77.3287	12.6713	1.8002	78.7305
2019-02-28 16:58:08	7.07776	232.374	249.688	243.761	255.872	78.3939	77.2414	12.7586	1.8276	78.6435
2019-02-28 17:13:08	7.08626	232.374	250.07	243.761	255.872	78.2995	77.154	12.846	1.8406	78.5563
2019-02-28 17:28:08	7.09475	233.066	250.07	243.761	256.192	78.205	77.0667	12.9333	1.8415	78.4693
2019-02-28 17:43:08	7.10325	232.264	250.03	243.701	256.167	78.1105	76.9794	13.0206	1.8363	78.3822
2019-02-28 17:58:08	7.11174	233.739	250.822	244.696	256.508	78.0159	76.8921	13.1079	1.8305	78.2951
2019-02-28 18:13:08	7.12024	233.739	250.822	244.696	256.822	77.9213	76.8049	13.1951	1.8289	78.2082
2019-02-28 18:28:08	7.12873	234.396	251.191	245.153	257.133	77.8266	76.7177	13.2823	1.8305	78.1212
2019-02-28 18:43:08	7.13723	234.396	251.557	245.602	257.133	77.7318	76.6305	13.3695	1.8321	78.0342
2019-02-28 18:58:08	7.14572	234.396	251.557	245.602	257.442	77.637	76.5434	13.4566	1.8306	77.9473
2019-02-28 19:13:08	7.15421	235.036	251.918	246.046	257.748	77.5421	76.4562	13.5438	1.8235	77.8603
2019-02-28 19:28:08	7.16271	235.036	251.918	246.483	258.052	77.4471	76.3692	13.6308	1.8133	77.7735
2019-02-28 19:43:08	7.1712	235.036	252.276	246.483	258.052	77.3521	76.2821	13.7179	1.8041	77.6867
2019-02-28 19:58:08	7.1797	235.662	252.63	246.913	258.353	77.257	76.1951	13.8049	1.8	77.5999
2019-02-28 20:13:08	7.18819	235.662	252.98	247.338	258.353	77.1618	76.1081	13.8919	1.8037	77.5131
2019-02-28 20:28:08	7.19669	236.273	253.327	247.338	258.652	77.0666	76.0212	13.9788	1.8105	77.4264
2019-02-28 20:43:09	7.20518	236.273	253.327	247.758	258.949	76.9712	75.9342	14.0658	1.8126	77.3395
2019-02-28 20:58:08	7.21368	236.273	254.01	248.171	258.949	76.8759	75.8474	14.1526	1.8025	77.2529
2019-02-28 21:13:08	7.22217	236.871	254.01	248.171	259.243	76.7804	75.7605	14.2395	1.7745	77.1662
2019-02-28 21:28:08	7.23067	236.871	254.346	248.58	259.535	76.6849	75.6737	14.3263	1.7348	77.0796
2019-02-28 21:43:08	7.23916	237.456	254.346	248.58	259.535	76.5893	75.5869	14.4131	1.6941	76.993
2019-02-28 21:58:08	7.24765	237.456	254.68	248.983	259.825	76.4937	75.5001	14.4999	1.6627	76.9063
2019-02-28 22:13:08	7.25615	238.028	255.01	249.381	259.825	76.3979	75.4134	14.5866	1.6491	76.8198
2019-02-28 22:28:08	7.26464	238.589	255.01	249.381	260.113	76.3021	75.3267	14.6733	1.6496	76.7333
2019-02-28 22:43:08	7.27314	238.589	255.338	249.774	260.398	76.2063	75.2401	14.7599	1.6559	76.6468
2019-02-28 22:58:08	7.28163	239.139	255.662	250.163	260.398	76.1103	75.1535	14.8465	1.66	76.5604
2019-02-28 23:13:08	7.29013	239.139	255.983	250.163	260.682	76.0143	75.0669	14.9331	1.6557	76.474
2019-02-28 23:28:08	7.29862	239.139	255.983	250.547	260.682	75.9182	74.9804	15.0196	1.6478	76.3876
2019-02-28 23:43:08	7.30712	239.678	256.302	250.927	260.964	75.822	74.8939	15.1061	1.6453	76.3013
2019-02-28 23:58:08	7.31561	239.678	256.618	250.927	260.964	75.7258	74.8074	15.1926	1.6571	76.2149
2019-03-01 00:13:08	7.32411	241.37	257.593	252.111	261.825	75.6295	74.7209	15.2791	1.6899	76.1285
2019-03-01 00:28:08	7.3326	242.419	257.919	252.507	262.111	75.5331	74.6346	15.3654	1.7368	76.0424
2019-03-01 00:43:08	7.34109	241.867	258.199	252.472	262.098	75.4366	74.5482	15.4518	1.7861	75.9561
2019-03-01 00:58:09	7.34959	243.37	258.815	252.864	262.382	75.3401	74.4619	15.5381	1.8263	75.8699
2019-03-01 01:13:09	7.35808	241.37	257.593	252.83	262.369	75.2434	74.3756	15.6244	1.8475	75.7838
2019-03-01 02:24:44	7.39863	243.31	259.09	253.184	262.639	74.7812	73.9643	16.0357	1.8128	75.373
2019-03-01 02:39:44	7.40713	242.23	257.549	252.762	262.072	74.6841	73.8782	16.1218	1.8117	75.287
2019-03-01 02:54:44	7.41562	243.25	259.071	253.151	262.356	74.5869	73.7922	16.2078	1.8226	75.2011
2019-03-01 03:09:44	7.42412	244.741	259.978	254.254	263.184	74.4897	73.7062	16.2938	1.849	75.1152
2019-03-01 03:24:44	7.43261	245.184	259.401	254.593	263.448	74.3923	73.6203	16.3797	1.8869	75.0294
2019-03-01 03:39:44	7.4411	244.741	260.264	254.593	263.448	74.2949	73.5343	16.4657	1.9273	74.9435
2019-03-01 03:54:44	7.4496	243.659	259.637	253.818	262.614	74.1974	73.4485	16.5515	1.9613	74.8577
2019-03-01 04:09:44	7.45809	243.659	259.927	254.162	262.883	74.0998	73.3627	16.6373	1.9804	74.772
2019-03-01 04:24:44	7.46659	246.103	261.123	255.618	264.24	74.0022	73.2769	16.7231	1.9848	74.6863
2019-03-01 04:39:44	7.47508	245.131	260.813	255.233	263.7	73.9044	73.1911	16.8089	1.9801	74.6006
2019-03-01 04:54:44	7.48358	246.526	261.675	256.267	264.497	73.8066	73.1054	16.8946	1.9724	74.5149
2019-03-01 05:09:44	7.49207	247.357	261.948	256.267	264.497	73.7087	73.0198	16.9802	1.967	74.4294
2019-03-01 05:24:44	7.50057	246.848	261.647	255.891	263.961	73.6107	72.9342	17.0658	1.9655	74.3438
2019-03-01 05:39:44	7.50906	247.718	262.207	256.562	264.488	73.5126	72.8486	17.1514	1.9667	74.2583
2019-03-01 05:54:44	7.51756	246.896	262.207	256.562	264.488	73.4144	72.7631	17.2369	1.9691	74.1728
2019-03-01 06:09:44	7.52605	246.848	262.194	256.537	264.479	73.3162	72.6776	17.3224	1.9715	74.0874
2019-03-01 06:24:44	7.53454	247.673	262.464	256.855	264.479	73.2178	72.5922	17.4078	1.973	74.002
2019-03-01 06:39:44	7.54304	247.263	262.733	256.855	264.736	73.1194	72.5068	17.4932	1.9731	73.9167
2019-03-01 06:54:44	7.55153	247.673	262.733	257.171	264.736	73.0208	72.4214	17.5786	1.9712	73.8313
2019-03-01 07:09:44	7.56003	247.673	263	257.484	264.991	72.9222	72.3361	17.6639	1.967	73.746
2019-03-01 07:24:44	7.56852	248.519	263.277	257.817	265.252	72.8235	72.2508	17.7492	1.9624	73.6607
2019-03-01 07:39:44	7.57702	249.342	263.812	258.451	265.761	72.7247	72.1656	17.8344	1.9609	73.5756
2019-03-01 07:54:44	7.58551	248.476	263.53	257.795	265.244	72.6258	72.0804	17.9196	1.966	73.4904
2019-03-01 08:09:44	7.59401	247.987	263.243	257.438	264.718	72.5268	71.9953	18.0047	1.9808	73.4053
2019-03-01 08:24:44	7.6025	249.26	263.792	258.409	265.497	72.4278	71.9102	18.0898	2.0037	73.3202
2019-03-01 08:39:44	7.611	249.26	264.052	258.409	265.747	72.3286	71.8252	18.1748	2.0295	73.2352
2019-03-01 08:54:44	7.61949	249.644	264.311	258.712	265.747	72.2293	71.7402	18.2598	2.0532	73.1502
2019-03-01 09:09:44	7.62798	250.024	264.569	259.012	265.747	72.13	71.6553	18.3447	2.0698	73.0653
2019-03-01 09:24:44	7.63648	250.439	265.087	259.625	266.251	72.0305	71.5704	18.4296	2.0775	72.9804
2019-03-01 09:39:44	7.64497	250.809	265.087	259.625	266.251	71.931	71.4855	18.5145	2.0762	72.8955
2019-03-01 09:54:44	7.65347	250.772	265.079	259.607	265.997	71.8313	71.4007	18.5993	2.0658	72.8107
2019-03-01 10:09:44	7.66196	251.897	265.591	259.919	266.497	71.7316	71.316	18.684	2.0465	72.7259
2019-03-01 10:24:44	7.67046	251.176	266.089	260.21	266.497	71.6318	71.2313	18.7687	2.0216	72.6412
2019-03-01 10:39:44	7.67895	251.503	265.834	260.192	266.491	71.5319	71.1466	18.8534	1.9961	72.5565
2019-03-01 10:54:44	7.68745	251.468	264.816	260.174	266.239	71.4318	71.062	18.938	1.9752	72.4718
2019-03-01 11:09:44	7.69594	252.636	266.587	261.086	266.99	71.3317	70.9774	19.0226	1.9638	72.3872
2019-03-01 11:24:44	7.70444	252.185	266.076	260.464	266.486	71.2315	70.8929	19.1071	1.9615	72.3027
2019-03-01 11:39:44	7.71293	252.185	266.324	260.752	266.486	71.1312	70.8085	19.1915	1.9645	72.2182
2019-03-01 11:54:44	7.72143	252.951	267.069	261.353	267.228	71.0307	70.7241	19.2759	1.9688	72.1338
2019-03-01 12:09:45	7.72992	253.264	266.82	261.337	266.981	70.9302	70.6397	19.3603	1.9711	72.0493
2019-03-01 12:24:45	7.73841	253.636	267.31	261.634	267.469	70.8296	70.5554	19.4446	1.9707	71.9649
2019-03-01 12:39:45	7.74691	253.606	267.306	261.618	267.224	70.7289	70.4711	19.5289	1.9696	71.8806
2019-03-01 12:54:45	7.7554	253.944	267.547	261.898	267.224	70.628	70.3869	19.6131	1.9695	71.7963
2019-03-01 13:09:45	7.7639	254.308	268.028	262.189	267.709	70.5271	70.3028	19.6972	1.972	71.7121
2019-03-01 13:24:45	7.77239	254.639	268.028	262.464	267.709	70.4261	70.2187	19.7813	1.9764	71.628
2019-03-01 13:39:45	7.78089	254.967	268.265	262.737	267.948	70.325	70.1346	19.8654	1.9801	71.5438
2019-03-01 13:54:45	7.78938	254.94	268.262	262.451	267.705	70.2237	70.0506	19.9494	1.9809	71.4597
2019-03-01 14:09:45	7.79788	254.94	268.498	262.724	267.705	70.1224	69.9667	20.0333	1.9766	71.3757
2019-03-01 14:24:45	7.80637	255.615	268.969	263.278	268.185	70.0209	69.8828	20.1172	1.9699	71.2917
2019-03-01 14:39:45	7.81487	255.934	268.969	263.278	268.185	69.9194	69.799	20.201	1.9671	71.2078
2019-03-01 14:54:45	7.82336	255.884	269.198	262.983	267.941	69.8177	69.7152	20.2848	1.9741	71.1239
2019-03-01 15:09:45	7.83185	256.853	269.199	263.535	268.182	69.716	69.6315	20.3685	1.9964	71.0401
2019-03-01 15:24:45	7.84035	257.162	269.431	263.801	268.182	69.6141	69.5478	20.4522	2.031	70.9563
2019-03-01 15:39:45	7.84884	256.876	269.662	264.077	268.657	69.5121	69.4642	20.5358	2.0691	70.8725
2019-03-01 15:54:45	7.85734	256.541	269.661	263.801	268.419	69.41	69.3806	20.6194	2.1016	70.7888
2019-03-01 16:09:45	7.86583	258.095	270.119	264.34	268.657	69.3078	69.2971	20.7029	2.1203	70.7052
2019-03-01 16:24:45	7.87433	257.139	269.66	264.055	268.416	69.2055	69.2136	20.7864	2.1249	70.6216
2019-03-01 16:39:45	7.88282	257.162	270.346	264.591	268.654	69.1031	69.1302	20.8698	2.1206	70.538
2019-03-01 16:54:45	7.89132	257.773	270.346	264.591	268.889	69.0006	69.0469	20.9531	2.1127	70.4546
2019-03-01 17:09:45	7.89981	257.773	270.346	264.852	268.889	68.8979	68.9636	21.0364	2.1061	70.3711
2019-03-01 17:24:45	7.90831	258.075	270.572	265.11	268.889	68.7952	68.8804	21.1196	2.1029	70.2878
2019-03-01 17:39:45	7.9168	258.374	271.022	265.11	269.122	68.6923	68.7972	21.2028	2.1034	70.2044
2019-03-01 17:54:45	7.92529	258.984	271.243	265.631	269.356	68.5894	68.7141	21.2859	2.1076	70.1212
2019-03-01 18:09:45	7.93379	258.947	270.798	265.359	269.12	68.4863	68.6311	21.3689	2.1156	70.038
2019-03-01 18:24:45	7.94228	259.276	271.465	265.885	269.586	68.3831	68.5481	21.4519	2.1263	69.9548
2019-03-01 18:39:45	7.95078	259.258	271.467	265.877	269.354	68.2798	68.4651	21.5349	2.1375	69.8717
2019-03-01 18:54:45	7.95927	259.258	271.688	266.13	269.585	68.1763	68.3822	21.6178	2.1473	69.7886
2019-03-01 19:09:45	7.96777	259.531	271.469	265.869	269.353	68.0728	68.2994	21.7006	2.1537	69.7056
2019-03-01 19:24:45	7.97626	259.837	271.909	266.381	269.585	67.9691	68.2167	21.7833	2.1563	69.6227
2019-03-01 19:39:45	7.98476	260.689	272.128	266.381	269.815	67.8654	68.134	21.866	2.1556	69.5398
2019-03-01 19:54:45	7.99325	260.123	272.128	266.631	269.815	67.7615	68.0513	21.9487	2.1519	69.4569
2019-03-01 20:09:45	8.00175	261.232	272.131	266.624	269.815	67.6575	67.9688	22.0312	2.1459	69.3742
2019-03-01 20:24:45	8.01024	260.673	272.35	266.624	269.815	67.5533	67.8862	22.1138	2.1396	69.2914
2019-03-01 20:39:45	8.01874	260.969	272.565	267.126	270.044	67.4491	67.8038	22.1962	2.1358	69.2088
2019-03-01 20:54:45	8.02723	261.537	272.778	267.622	270.499	67.3447	67.7214	22.2786	2.1376	69.1262
2019-03-01 21:09:45	8.03572	261.811	272.993	267.622	270.499	67.2403	67.6391	22.3609	2.1471	69.0437
2019-03-01 21:24:45	8.04422	262.34	272.781	267.617	270.272	67.1356	67.5568	22.4432	2.1593	68.9611
2019-03-01 21:39:45	8.05271	262.083	273.208	268.106	270.724	67.0309	67.4746	22.5254	2.164	68.8787
2019-03-01 21:54:45	8.06121	262.07	273.212	267.86	270.499	66.9261	67.3925	22.6075	2.1507	68.7964
2019-03-01 22:09:45	8.0697	263.153	273.635	268.346	270.724	66.8211	67.3104	22.6896	2.1106	68.714
2019-03-01 22:24:45	8.0782	262.34	273.427	268.102	270.725	66.716	67.2284	22.7716	2.0491	68.6318
2019-03-01 22:39:45	8.08669	263.142	273.64	268.343	270.725	66.6108	67.1464	22.8536	1.9819	68.5495
2019-03-01 22:54:45	8.09519	264.206	274.474	268.827	271.171	66.5055	67.0645	22.9355	1.9247	68.4674
2019-03-01 23:09:45	8.10368	263.668	273.853	268.582	270.95	66.4	66.9827	23.0173	1.8922	68.3853
2019-03-01 23:24:45	8.11218	263.406	273.853	268.82	270.95	66.2944	66.901	23.099	1.8846	68.3033
2019-03-01 23:39:45	8.12067	263.678	274.059	269.06	271.172	66.1887	66.8193	23.1807	1.8924	68.2214
2019-03-01 23:54:45	8.12916	264.178	274.07	268.817	270.951	66.0829	66.7376	23.2624	1.9058	68.1394
2019-03-02 00:09:45	8.13766	263.919	274.07	268.817	270.951	65.9769	66.6561	23.3439	1.9156	68.0576
2019-03-02 00:24:45	8.14615	264.197	274.689	269.53	271.395	65.8708	66.5746	23.4254	1.9191	67.9758
2019-03-02 00:39:45	8.15465	263.668	274.486	269.528	271.397	65.7646	66.4932	23.5068	1.9175	67.8941
2019-03-02 00:54:45	8.16314	263.928	274.695	269.528	271.397	65.6583	66.4118	23.5882	1.9124	67.8124
2019-03-02 01:09:45	8.17164	264.964	274.689	269.996	271.617	65.5518	66.3305	23.6695	1.9051	67.7308
2019-03-02 01:24:45	8.18013	265.216	274.897	269.996	271.837	65.4452	66.2493	23.7507	1.897	67.6493
2019-03-02 01:39:45	8.18863	264.709	274.689	270.227	271.837	65.3385	66.1682	23.8318	1.8889	67.5679
2019-03-02 01:54:45	8.19712	264.964	274.897	270.227	271.837	65.2316	66.0871	23.9129	1.882	67.4865
2019-03-02 02:09:45	8.20562	264.701	274.904	270.226	271.84	65.1246	66.0061	23.9939	1.8772	67.4052
2019-03-02 02:24:45	8.21411	265.71	275.112	270.226	271.84	65.0175	65.9251	24.0749	1.8749	67.3238
2019-03-02 02:39:45	8.22261	265.71	274.904	270.457	271.84	64.9102	65.8443	24.1557	1.8752	67.2427
2019-03-02 02:54:45	8.2311	265.717	275.312	270.686	272.276	64.8028	65.7635	24.2365	1.8783	67.1616
2019-03-02 03:09:45	8.23959	266.206	275.526	270.686	272.06	64.6953	65.6827	24.3173	1.884	67.0804
2019-03-02 03:24:45	8.24809	265.71	275.319	270.686	272.06	64.5877	65.6021	24.3979	1.8917	66.9995
2019-03-02 03:39:45	8.25658	265.959	275.319	270.914	272.279	64.4799	65.5215	24.4785	1.9	66.9185
2019-03-02 03:54:45	8.26508	266.697	275.319	271.142	272.279	64.372	65.441	24.559	1.9077	66.8377
2019-03-02 04:09:45	8.27357	266.941	275.526	271.142	272.279	64.2639	65.3605	24.6395	1.9135	66.7568
2019-03-02 04:24:45	8.28207	267.187	275.724	271.367	272.711	64.1557	65.2802	24.7198	1.9166	66.6761
2019-03-02 04:39:45	8.29056	266.206	275.731	271.368	272.498	64.0474	65.1999	24.8001	1.9164	66.5955
2019-03-02 04:54:45	8.29906	267.183	276.141	271.368	272.715	63.9389	65.1196	24.8804	1.9124	66.5148
2019-03-02 05:09:45	8.30755	267.428	275.928	271.816	272.928	63.8303	65.0395	24.9605	1.9042	66.4343
2019-03-02 05:24:45	8.31605	267.663	275.936	271.593	272.715	63.7216	64.9594	25.0406	1.893	66.3538
2019-03-02 05:39:45	8.32454	267.187	276.336	272.039	273.143	63.6127	64.8794	25.1206	1.8815	66.2734
2019-03-02 05:54:45	8.33303	266.941	276.344	271.817	272.932	63.5037	64.7995	25.2005	1.8722	66.1931
2019-03-02 06:09:45	8.34153	267.424	276.141	272.041	272.932	63.3945	64.7196	25.2804	1.8675	66.1128
2019-03-02 06:24:45	8.35002	266.687	276.157	271.595	272.722	63.2852	64.6398	25.3602	1.867	66.0326
2019-03-02 06:39:45	8.35852	268.378	276.74	272.482	273.358	63.1758	64.5601	25.4399	1.8686	65.9525
2019-03-02 06:54:45	8.36701	267.424	276.344	272.263	273.362	63.0662	64.4805	25.5195	1.87	65.8724
2019-03-02 07:09:45	8.37551	267.902	276.547	272.485	273.362	62.9564	64.401	25.599	1.8692	65.7925
2019-03-02 07:24:45	8.384	268.142	277.142	272.702	273.572	62.8466	64.3215	25.6785	1.8669	65.7126
2019-03-02 07:39:45	8.3925	268.142	277.142	272.702	273.572	62.7366	64.2421	25.7579	1.8657	65.6327
2019-03-02 07:54:45	8.40099	268.139	276.75	272.705	273.576	62.6264	64.1628	25.8372	1.8679	65.553
2019-03-02 08:09:45	8.40949	268.378	276.942	272.922	273.784	62.5161	64.0836	25.9164	1.8759	65.4733
2019-03-02 08:24:45	8.41798	268.844	277.152	272.925	273.576	62.4057	64.0044	25.9956	1.8881	65.3937
2019-03-02 08:39:45	8.42647	269.541	277.731	273.354	274.202	62.2951	63.9253	26.0747	1.9004	65.3141
2019-03-02 08:54:45	8.43497	268.846	277.542	273.358	273.997	62.1843	63.8463	26.1537	1.9088	65.2346
2019-03-02 09:09:45	8.44346	268.844	277.352	273.144	273.79	62.0735	63.7674	26.2326	1.9095	65.1553
2019-03-02 09:24:45	8.45196	269.54	277.542	273.358	273.997	61.9624	63.6886	26.3114	1.905	65.076
2019-03-02 09:39:45	8.46045	269.078	277.542	273.574	274.208	61.8513	63.6098	26.3902	1.9015	64.9967
2019-03-02 09:54:45	8.46895	269.997	277.939	273.574	274.208	61.7399	63.5312	26.4688	1.9056	64.9176
2019-03-02 10:09:45	8.47744	269.767	277.761	273.147	274.007	61.6285	63.4526	26.5474	1.923	64.8385
2019-03-02 10:24:45	8.48594	269.54	278.137	273.79	274.419	61.5168	63.3741	26.6259	1.951	64.7595
2019-03-02 10:39:45	8.49443	269.767	277.96	273.365	274.007	61.4051	63.2956	26.7044	1.9811	64.6805
2019-03-02 10:54:45	8.50293	269.539	277.751	273.794	274.425	61.2931	63.2173	26.7827	2.0048	64.6017
2019-03-02 11:09:45	8.51142	269.539	277.95	273.794	274.425	61.1811	63.139	26.861	2.0144	64.5229
2019-03-02 11:24:45	8.51992	269.538	277.761	273.799	274.219	61.0688	63.0608	26.9392	2.0119	64.4441
2019-03-02 11:39:45	8.52841	269.996	278.147	274.01	274.635	60.9565	62.9828	27.0172	2.0064	64.3656
2019-03-02 11:54:45	8.5369	269.768	278.147	274.01	274.635	60.8439	62.9047	27.0953	2.0068	64.2869
2019-03-02 12:09:45	8.5454	269.996	278.147	274.224	274.635	60.7312	62.8268	27.1732	2.0213	64.2085
2019-03-02 12:24:45	8.55389	270.224	278.345	274.224	274.635	60.6184	62.749	27.251	2.048	64.1302
2019-03-02 12:39:45	8.56239	270.45	278.53	274.433	275.046	60.5054	62.6712	27.3288	2.0784	64.0518
2019-03-02 12:54:45	8.57088	270.45	278.541	274.438	274.844	60.3923	62.5936	27.4064	2.1039	63.9736
2019-03-02 13:09:45	8.57938	270.9	278.737	274.438	275.053	60.279	62.516	27.484	2.1164	63.8955
2019-03-02 13:24:45	8.58788	270.675	278.726	274.857	275.253	60.1655	62.4385	27.5615	2.1168	63.8174
2019-03-02 13:39:45	8.59638	270.675	278.933	274.651	275.053	60.0519	62.3611	27.6389	2.1121	63.7394
2019-03-02 13:54:45	8.60487	270.899	279.31	274.857	275.46	59.9381	62.2838	27.7162	2.1093	63.6615
2019-03-02 14:09:45	8.61336	271.124	278.945	274.656	275.059	59.8242	62.2065	27.7935	2.1147	63.5836
2019-03-02 14:24:45	8.62186	271.344	279.115	275.068	275.666	59.7101	62.1294	27.8706	2.1279	63.5059
2019-03-02 14:39:45	8.63035	271.122	279.31	275.068	275.666	59.5958	62.0524	27.9476	2.1437	63.4283
2019-03-02 14:54:45	8.63885	272.007	279.128	275.074	275.674	59.4814	61.9754	28.0246	2.157	63.3507
2019-03-02 15:09:45	8.64734	272.002	279.491	275.481	276.068	59.3668	61.8985	28.1015	2.1628	63.2732
2019-03-02 15:24:45	8.65584	271.567	279.322	275.074	275.88	59.2521	61.8217	28.1783	2.1621	63.1958
2019-03-02 15:39:45	8.66433	271.567	279.322	275.284	275.88	59.1372	61.7451	28.2549	2.1592	63.1185
2019-03-02 15:54:45	8.67283	271.347	278.945	275.08	275.888	59.0222	61.6685	28.3315	2.1588	63.0413
2019-03-02 16:09:45	8.68132	272.004	279.503	275.488	276.28	58.9069	61.592	28.408	2.1647	62.9641
2019-03-02 16:24:45	8.68982	272.226	279.901	275.494	276.289	58.7916	61.5155	28.4845	2.1736	62.887
2019-03-02 16:39:45	8.69831	271.567	279.901	275.494	276.289	58.676	61.4392	28.5608	2.1775	62.81
2019-03-02 16:54:45	8.70681	272.443	280.094	275.494	276.493	58.5603	61.363	28.637	2.168	62.7332
2019-03-02 17:09:45	8.7153	272.868	280.449	276.104	276.879	58.4444	61.2869	28.7131	2.1378	62.6564
2019-03-02 17:24:45	8.72379	272.872	280.08	275.904	276.889	58.3284	61.2108	28.7892	2.0921	62.5796
2019-03-02 17:39:45	8.73229	272.657	280.463	275.904	276.889	58.2122	61.1349	28.8651	2.0442	62.503
2019-03-02 17:54:45	8.74078	272.872	280.08	276.111	277.09	58.0958	61.059	28.941	2.0076	62.4265
2019-03-02 18:09:45	8.74928	273.091	280.285	275.911	276.898	57.9793	60.9833	29.0167	1.9945	62.3501
2019-03-02 18:24:45	8.75777	272.44	280.272	276.111	277.291	57.8626	60.9076	29.0924	2.0004	62.2737
2019-03-02 18:39:45	8.76627	273.514	280.463	276.318	277.291	57.7457	60.8321	29.1679	2.0098	62.1974
2019-03-02 18:54:45	8.77476	272.88	280.299	275.918	276.907	57.6287	60.7566	29.2434	2.0069	62.1212
2019-03-02 19:09:45	8.78326	272.872	280.463	276.318	277.491	57.5115	60.6812	29.3188	1.9772	62.0451
2019-03-02 19:24:45	8.79175	273.091	280.667	276.119	277.3	57.3941	60.6059	29.3941	1.9252	61.9691
2019-03-02 19:39:45	8.80025	272.66	280.476	276.325	277.501	57.2765	60.5308	29.4692	1.8673	61.8932
2019-03-02 19:54:45	8.80874	273.306	280.667	276.325	277.501	57.1588	60.4557	29.5443	1.8206	61.8174
2019-03-02 20:09:45	8.81723	273.301	280.653	276.523	277.889	57.0409	60.3807	29.6193	1.8003	61.7417
2019-03-02 20:24:45	8.82573	273.732	280.857	276.531	277.7	56.9228	60.3059	29.6941	1.8032	61.6661
2019-03-02 20:39:45	8.83422	273.938	280.653	276.728	278.087	56.8046	60.2311	29.7689	1.8134	61.5905
2019-03-02 20:54:45	8.84272	274.155	281.046	276.531	278.098	56.6862	60.1564	29.8436	1.8146	61.5151
2019-03-02 21:09:45	8.85121	274.359	281.221	276.933	278.285	56.5676	60.0818	29.9182	1.7922	61.4397
2019-03-02 21:24:45	8.85971	274.359	281.221	276.933	278.285	56.4488	60.0074	29.9926	1.7485	61.3645
2019-03-02 21:39:45	8.8682	273.732	280.857	276.737	278.296	56.3299	59.933	30.067	1.697	61.2893
2019-03-02 21:54:45	8.8767	273.938	281.221	276.933	278.482	56.2108	59.8587	30.1413	1.6518	61.2142
2019-03-02 22:09:45	8.88519	274.155	281.236	276.941	278.493	56.0915	59.7846	30.2154	1.6256	61.1393
2019-03-02 22:24:45	8.89369	273.732	281.046	276.941	278.493	55.9721	59.7105	30.2895	1.6194	61.0644
2019-03-02 22:39:45	8.90218	273.944	281.236	276.941	278.69	55.8524	59.6365	30.3635	1.6255	60.9896
2019-03-02 22:54:45	8.91067	274.777	281.784	277.137	278.874	55.7326	59.5627	30.4373	1.6365	60.915
2019-03-02 23:09:45	8.91917	274.777	281.784	277.339	279.069	55.6126	59.4889	30.5111	1.645	60.8403
2019-03-02 23:24:45	8.92766	274.365	281.424	277.145	278.886	55.4924	59.4153	30.5847	1.6491	60.7659
2019-03-02 23:39:45	8.93616	274.784	281.424	277.145	279.081	55.3721	59.3418	30.6582	1.6502	60.6916
2019-03-02 23:54:45	8.94465	274.575	281.612	277.349	279.081	55.2515	59.2683	30.7317	1.6501	60.6172
2019-03-03 00:09:45	8.95315	274.575	281.612	277.349	279.276	55.1308	59.195	30.805	1.6501	60.543
2019-03-03 00:24:45	8.96164	274.575	281.987	277.551	279.276	55.0099	59.1218	30.8782	1.6505	60.469
2019-03-03 00:39:45	8.97014	274.985	281.971	277.743	279.652	54.8889	59.0487	30.9513	1.6507	60.395
2019-03-03 00:54:45	8.97863	274.784	282.174	277.551	279.471	54.7676	58.9757	31.0243	1.6504	60.3211
2019-03-03 01:09:45	8.98713	274.784	282.36	277.551	279.665	54.6462	58.9028	31.0972	1.6489	60.2473
2019-03-03 01:24:45	8.99562	275.808	282.158	277.945	279.845	54.5245	58.83	31.17	1.6464	60.1736
2019-03-03 01:39:45	9.00412	274.992	282.174	277.753	279.858	54.4027	58.7573	31.2427	1.6435	60.1
2019-03-03 01:54:45	9.01261	275.192	282.344	277.945	280.229	54.2807	58.6848	31.3152	1.6408	60.0266
2019-03-03 02:09:45	9.0211	275.413	282.003	277.56	279.871	54.1586	58.6123	31.3877	1.6388	59.9532
2019-03-03 02:24:45	9.0296	275.413	282.19	277.763	279.871	54.0362	58.54	31.46	1.6379	59.88
2019-03-03 02:39:45	9.03809	275.199	282.36	277.954	280.243	53.9137	58.4677	31.5323	1.6381	59.8068
2019-03-03 02:54:45	9.04659	275.405	282.731	277.954	280.243	53.7909	58.3956	31.6044	1.6393	59.7337
2019-03-03 03:09:45	9.05508	276.225	282.546	278.155	280.435	53.668	58.3236	31.6764	1.6417	59.6608
2019-03-03 03:24:45	9.06358	276.021	282.731	278.155	280.435	53.5449	58.2517	31.7483	1.6447	59.5879
2019-03-03 03:39:45	9.07207	276.021	282.916	278.155	280.626	53.4216	58.1799	31.8201	1.6476	59.5151
2019-03-03 03:54:45	9.08057	276.225	282.916	278.355	280.626	53.2981	58.1083	31.8917	1.6496	59.4426
2019-03-03 04:09:45	9.08906	276.822	283.45	278.544	280.992	53.1744	58.0367	31.9633	1.6501	59.37
2019-03-03 04:24:45	9.09756	276.225	283.284	278.355	280.817	53.0506	57.9653	32.0347	1.6495	59.2976
2019-03-03 04:39:45	9.10605	276.225	283.1	278.355	281.007	52.9265	57.894	32.106	1.6488	59.2253
2019-03-03 04:54:45	9.11454	276.021	283.1	278.554	281.007	52.8023	57.8228	32.1772	1.6493	59.1531
2019-03-03 05:09:45	9.12304	276.621	283.45	278.742	281.371	52.6779	57.7517	32.2483	1.652	59.081
2019-03-03 05:24:45	9.13153	276.822	283.45	278.742	281.371	52.5532	57.6807	32.3193	1.6562	59.009
2019-03-03 05:39:45	9.14003	276.832	283.651	278.753	281.386	52.4284	57.6098	32.3902	1.6597	58.9371
2019-03-03 05:54:45	9.14852	277.233	283.1	278.753	281.574	52.3034	57.5391	32.4609	1.6607	58.8654
2019-03-03 06:09:45	9.15702	277.233	283.284	278.951	281.763	52.1782	57.4685	32.5315	1.6573	58.7937
2019-03-03 06:24:45	9.16551	276.822	284.18	279.138	281.935	52.0528	57.398	32.602	1.652	58.7222
2019-03-03 06:39:45	9.17401	277.233	283.651	278.951	281.95	51.9272	57.3276	32.6724	1.6496	58.6507
2019-03-03 06:54:45	9.1825	277.243	284.034	278.963	281.966	51.8014	57.2574	32.7426	1.6552	58.5795
2019-03-03 07:09:45	9.191	277.223	283.816	279.334	282.308	51.6754	57.1872	32.8128	1.6733	58.5082
2019-03-03 07:24:45	9.19949	277.831	284.561	279.346	282.325	51.5493	57.1172	32.8828	1.7017	58.4371
2019-03-03 07:39:45	9.20798	277.642	284.58	279.16	282.341	51.4229	57.0473	32.9527	1.7335	58.3661
2019-03-03 07:54:45	9.21648	278.029	284.38	279.346	282.511	51.2963	56.9776	33.0224	1.7621	58.2953
2019-03-03 08:09:45	9.22497	278.411	285.082	279.726	282.866	51.1696	56.9079	33.0921	1.7809	58.2245
2019-03-03 08:24:45	9.23347	278.226	284.742	279.542	282.697	51.0426	56.8384	33.1616	1.7883	58.1539
2019-03-03 08:39:45	9.24196	278.607	284.903	279.726	283.05	50.9154	56.769	33.231	1.7859	58.0834
2019-03-03 08:54:45	9.25046	277.841	284.217	279.358	282.9	50.7881	56.6997	33.3003	1.7753	58.013
2019-03-03 09:09:45	9.25895	278.434	284.942	279.554	282.9	50.6605	56.6306	33.3694	1.7583	57.9427
2019-03-03 09:24:45	9.26745	278.029	285.102	279.738	283.252	50.5328	56.5616	33.4384	1.7385	57.8726
2019-03-03 09:39:45	9.27594	278.029	284.561	279.738	283.437	50.4048	56.4927	33.5073	1.721	57.8025
2019-03-03 09:54:45	9.28444	278.619	284.742	279.933	283.437	50.2767	56.4239	33.5761	1.7109	57.7326
2019-03-03 10:09:45	9.29293	278.803	285.082	280.116	283.786	50.1483	56.3552	33.6448	1.7124	57.6627
2019-03-03 10:24:45	9.30143	278.814	285.461	279.933	283.804	50.0197	56.2867	33.7133	1.7212	57.5931
2019-03-03 10:39:45	9.30992	279.191	285.62	280.31	283.969	49.891	56.2183	33.7817	1.7266	57.5235
2019-03-03 10:54:45	9.31841	278.997	285.798	280.31	284.151	49.762	56.1501	33.8499	1.7182	57.4541
2019-03-03 11:09:45	9.32691	279.191	285.798	280.31	284.333	49.6328	56.082	33.918	1.6864	57.3848
2019-03-03 11:24:45	9.3354	279.009	285.64	280.128	284.352	49.5035	56.014	33.986	1.6363	57.3156
2019-03-03 11:39:45	9.3439	278.619	285.64	280.322	284.352	49.3739	55.9461	34.0539	1.5824	57.2465
2019-03-03 11:54:45	9.35239	279.191	285.798	280.503	284.696	49.2441	55.8784	34.1216	1.5396	57.1775
2019-03-03 12:09:45	9.36089	278.63	285.66	280.335	284.553	49.1141	55.8108	34.1892	1.5213	57.1087
2019-03-03 12:24:45	9.36938	279.591	286.175	280.516	284.896	48.9839	55.7433	34.2567	1.5241	57.04
2019-03-03 12:39:45	9.37788	279.784	286.352	280.516	284.896	48.8535	55.6759	34.3241	1.5334	56.9713
2019-03-03 12:54:45	9.38637	279.963	286.508	280.888	285.237	48.7229	55.6087	34.3913	1.5344	56.9028
2019-03-03 13:09:45	9.39487	280.345	286.508	280.888	285.417	48.5921	55.5417	34.4583	1.5134	56.8346
2019-03-03 13:24:45	9.40336	280.345	286.861	280.888	285.596	48.4611	55.4747	34.5253	1.4725	56.7663
2019-03-03 13:39:45	9.41185	279.604	286.373	280.529	285.277	48.3299	55.4079	34.5921	1.4243	56.6982
2019-03-03 13:54:45	9.42035	280.345	286.861	280.888	285.775	48.1985	55.3413	34.6587	1.3814	56.6303
2019-03-03 14:09:46	9.42884	280.168	286.883	280.902	285.616	48.0668	55.2747	34.7253	1.3557	56.5624
2019-03-03 14:24:46	9.43734	279.617	286.572	280.542	285.657	47.935	55.2083	34.7917	1.3484	56.4947
2019-03-03 14:39:46	9.44583	280.536	286.508	281.271	286.132	47.8029	55.1421	34.8579	1.3536	56.4272
2019-03-03 14:54:46	9.45433	280.345	286.685	281.271	286.31	47.6707	55.076	34.924	1.3655	56.3598
2019-03-03 15:09:46	9.46282	279.797	286.904	280.915	285.995	47.5382	55.01	34.99	1.3781	56.2924
2019-03-03 15:24:46	9.47132	280.55	287.235	281.094	286.331	47.4055	54.9441	35.0559	1.3892	56.2252
2019-03-03 15:39:46	9.47981	280.564	287.081	281.108	286.352	47.2726	54.8784	35.1216	1.3989	56.1581
2019-03-03 15:54:46	9.48831	281.104	287.563	281.462	286.665	47.1395	54.8129	35.1871	1.4073	56.0913
2019-03-03 16:09:46	9.4968	280.915	287.563	281.462	286.842	47.0062	54.7475	35.2525	1.4145	56.0245
2019-03-03 16:24:46	9.50529	281.104	287.563	281.462	287.018	46.8727	54.6822	35.3178	1.4192	55.9578
2019-03-03 16:39:46	9.51379	281.292	287.737	281.652	287.195	46.7389	54.617	35.383	1.4197	55.8912
2019-03-03 16:54:46	9.52228	281.104	287.563	281.652	287.195	46.605	54.5521	35.4479	1.4139	55.8249
2019-03-03 17:09:46	9.53078	280.944	287.608	281.299	287.062	46.4708	54.4872	35.5128	1.4003	55.7586
2019-03-03 17:24:46	9.53927	281.119	287.585	281.667	287.393	46.3364	54.4225	35.5775	1.3822	55.6925
2019-03-03 17:39:46	9.54777	281.292	288.086	281.842	287.721	46.2018	54.3579	35.6421	1.3663	55.6265
2019-03-03 17:54:46	9.55626	281.133	287.433	281.491	287.416	46.067	54.2935	35.7065	1.3592	55.5606
2019-03-03 18:09:46	9.56476	281.668	287.737	282.031	287.897	45.932	54.2292	35.7708	1.3668	55.4949
2019-03-03 18:24:46	9.57325	281.495	288.283	281.857	287.744	45.7967	54.1651	35.8349	1.3864	55.4294
2019-03-03 18:39:46	9.58175	281.855	288.606	282.031	288.071	45.6613	54.1011	35.8989	1.4093	55.3639
2019-03-03 18:54:46	9.59024	280.929	287.935	282.046	288.095	45.5256	54.0373	35.9627	1.4268	55.2986
2019-03-03 19:09:46	9.59874	281.511	288.654	281.872	287.943	45.3897	53.9736	36.0264	1.431	55.2334
2019-03-03 19:24:46	9.60723	282.244	288.63	282.046	288.269	45.2536	53.9101	36.0899	1.4249	55.1684
2019-03-03 19:39:46	9.61572	281.87	288.803	282.235	288.444	45.1173	53.8467	36.1533	1.419	55.1035
2019-03-03 19:54:46	9.62422	281.87	288.803	282.235	288.444	44.9808	53.7835	36.2165	1.4238	55.0388
2019-03-03 20:09:46	9.63271	281.495	289.149	282.235	288.618	44.844	53.7204	36.2796	1.4489	54.9742
2019-03-03 20:24:46	9.64121	282.057	289.321	282.424	288.618	44.707	53.6574	36.3426	1.4897	54.9097
2019-03-03 20:39:46	9.6497	282.057	289.493	282.424	288.791	44.5699	53.5946	36.4054	1.5328	54.8454
2019-03-03 20:54:46	9.6582	282.025	289.272	282.767	289.089	44.4324	53.532	36.468	1.5643	54.7812
2019-03-03 21:09:46	9.66669	282.43	289.321	282.424	288.965	44.2948	53.4695	36.5305	1.5719	54.7172
2019-03-03 21:24:46	9.67519	281.87	289.321	282.612	288.965	44.157	53.4072	36.5928	1.5615	54.6533
2019-03-03 21:39:46	9.68368	282.43	290.179	282.612	289.138	44.0189	53.345	36.655	1.5512	54.5895
2019-03-03 21:54:46	9.69218	282.8	290.52	282.612	289.311	43.8806	53.283	36.717	1.5594	54.5259
2019-03-03 22:09:46	9.70067	282.95	290.467	282.954	289.606	43.7421	53.2211	36.7789	1.6025	54.4624
2019-03-03 22:24:46	9.70916	282.227	291.003	282.97	289.459	43.6034	53.1594	36.8406	1.6742	54.3991
2019-03-03 22:39:46	9.71766	282.8	291.2	282.8	289.484	43.4644	53.0979	36.9021	1.7526	54.336
2019-03-03 22:54:46	9.72615	282.8	291.03	282.987	289.484	43.3253	53.0365	36.9635	1.8157	54.273
2019-03-03 23:09:46	9.73465	282.632	291.227	282.815	289.509	43.1859	52.9753	37.0247	1.8434	54.2102
2019-03-03 23:24:46	9.74314	282.967	291.341	283.157	289.803	43.0463	52.9142	37.0858	1.8401	54.1474
2019-03-03 23:39:46	9.75164	282.985	291.2	282.987	289.829	42.9064	52.8533	37.1467	1.8267	54.0849
2019-03-03 23:54:46	9.76013	282.43	291.875	282.987	290	42.7664	52.7925	37.2075	1.8243	54.0224
2019-03-04 00:09:46	9.76863	282.632	291.904	283.003	289.854	42.6261	52.7319	37.2681	1.8524	53.9601
2019-03-04 00:24:46	9.77712	283.335	292.351	283.343	290.146	42.4856	52.6715	37.3285	1.9077	53.8981
2019-03-04 00:39:46	9.78562	283.002	291.735	283.003	290.026	42.3449	52.6112	37.3888	1.972	53.8361
2019-03-04 00:54:46	9.79411	282.834	292.269	282.832	290.052	42.2039	52.5511	37.4489	2.0266	53.7743
2019-03-04 01:09:46	9.80261	283.352	292.212	283.36	290.343	42.0627	52.4911	37.5089	2.0546	53.7126
2019-03-04 01:24:46	9.8111	283.186	292.912	283.19	290.37	41.9213	52.4313	37.5687	2.057	53.651
2019-03-04 01:39:46	9.81959	283.352	293.05	283.36	290.515	41.7797	52.3717	37.6283	2.0475	53.5897
2019-03-04 01:54:46	9.82809	283.518	293.354	283.528	290.829	41.6379	52.3122	37.6878	2.0398	53.5285
2019-03-04 02:09:46	9.83658	283.7	293.354	283.714	291	41.4958	52.2529	37.7471	2.0465	53.4674
2019-03-04 02:24:46	9.84508	284.046	293.656	283.881	291.142	41.3535	52.1938	37.8062	2.068	53.4066
2019-03-04 02:39:46	9.85357	283.865	293.324	283.881	291.312	41.211	52.1348	37.8652	2.0962	53.3458
2019-03-04 02:54:46	9.86207	283.719	293.717	283.545	291.027	41.0683	52.076	37.924	2.1227	53.2852
2019-03-04 03:09:46	9.87056	284.046	294.153	283.881	291.481	40.9253	52.0174	37.9826	2.1398	53.2248
2019-03-04 03:24:46	9.87906	283.553	293.747	283.562	291.224	40.7821	51.9589	38.0411	2.1471	53.1645
2019-03-04 03:39:46	9.88755	283.719	294.049	283.731	291.367	40.6387	51.9006	38.0994	2.1488	53.1044
2019-03-04 03:54:46	9.89605	283.901	294.049	283.731	291.536	40.495	51.8425	38.1575	2.1493	53.0445
2019-03-04 04:09:46	9.90454	283.901	294.215	283.731	291.706	40.3512	51.7845	38.2155	2.1526	52.9846
2019-03-04 04:24:46	9.91303	284.065	294.514	284.082	292.016	40.2071	51.7267	38.2733	2.1576	52.925
2019-03-04 04:39:46	9.92153	283.571	294.111	283.579	291.592	40.0628	51.6691	38.3309	2.1598	52.8656
2019-03-04 04:54:46	9.93002	284.246	294.68	284.082	292.185	39.9182	51.6117	38.3883	2.1545	52.8063
2019-03-04 05:09:46	9.93852	284.083	294.546	283.916	292.213	39.7734	51.5544	38.4456	2.1376	52.7471
2019-03-04 05:24:46	9.94701	284.427	294.845	284.082	292.521	39.6284	51.4973	38.5027	2.112	52.6881
2019-03-04 05:39:46	9.95551	284.265	294.711	284.1	292.382	39.4832	51.4404	38.5596	2.0851	52.6293
2019-03-04 05:54:46	9.964	284.101	294.743	283.933	292.579	39.3378	51.3836	38.6164	2.0644	52.5706
2019-03-04 06:09:46	9.9725	284.427	295.009	284.266	292.857	39.1921	51.3271	38.6729	2.0566	52.5122
2019-03-04 06:24:46	9.98099	284.427	295.174	284.266	293.025	39.0462	51.2707	38.7293	2.0595	52.4539
2019-03-04 06:39:46	9.98949	284.283	294.908	284.118	292.916	38.9	51.2144	38.7856	2.0646	52.3957
2019-03-04 06:54:46	9.99798	284.283	295.073	284.118	293.084	38.7537	51.1584	38.8416	2.0634	52.3377
2019-03-04 07:09:46	10.0065	284.446	295.206	284.284	293.389	38.6071	51.1025	38.8975	2.0483	52.2799
2019-03-04 07:24:46	10.015	284.608	295.503	284.45	293.526	38.4603	51.0468	38.9532	2.0213	52.2222
2019-03-04 07:39:46	10.0235	284.627	295.371	284.468	293.557	38.3132	50.9913	39.0087	1.9909	52.1647
2019-03-04 07:54:46	10.032	284.788	295.667	284.633	293.86	38.1659	50.936	39.064	1.9659	52.1074
2019-03-04 08:09:46	10.0404	284.446	295.371	284.468	293.89	38.0184	50.8809	39.1191	1.9542	52.0503
2019-03-04 08:24:46	10.0489	284.265	295.371	284.468	294.057	37.8707	50.8259	39.1741	1.9546	51.9933
2019-03-04 08:39:46	10.0574	285.505	295.503	284.815	294.359	37.7227	50.7711	39.2289	1.9595	51.9365
2019-03-04 08:54:46	10.0659	284.807	295.371	284.651	294.39	37.5746	50.7165	39.2835	1.9615	51.8799
2019-03-04 09:09:46	10.0744	284.646	295.238	284.486	294.421	37.4261	50.6621	39.3379	1.9532	51.8234
2019-03-04 09:24:46	10.0829	284.283	296.226	284.486	294.588	37.2775	50.6078	39.3922	1.9329	51.7671
2019-03-04 09:39:46	10.0914	285.007	295.733	284.67	294.588	37.1286	50.5538	39.4462	1.9028	51.711
2019-03-04 09:54:46	10.0999	284.807	296.519	284.834	294.888	36.9795	50.4999	39.5001	1.8648	51.655
2019-03-04 10:09:46	10.1084	285.167	296.192	284.834	295.054	36.8302	50.4462	39.5538	1.8211	51.5992
2019-03-04 10:24:46	10.1169	284.827	296.39	284.853	295.086	36.6806	50.3927	39.6073	1.7768	51.5436
2019-03-04 10:39:46	10.1254	284.807	295.864	284.834	295.385	36.5309	50.3394	39.6606	1.7389	51.4882
2019-03-04 10:54:46	10.1339	284.807	295.864	285.017	295.55	36.3808	50.2863	39.7137	1.7142	51.433
2019-03-04 11:09:46	10.1424	284.988	296.028	285.017	295.55	36.2306	50.2333	39.7667	1.7088	51.3779
2019-03-04 11:24:46	10.1509	285.147	295.995	285.18	295.846	36.0801	50.1806	39.8194	1.7167	51.3231
2019-03-04 11:39:46	10.1594	284.788	296.159	285.18	296.011	35.9294	50.128	39.872	1.7245	51.2683
2019-03-04 11:54:46	10.1679	284.608	296.322	285.361	296.175	35.7785	50.0757	39.9243	1.7181	51.2138
2019-03-04 12:09:46	10.1764	285.862	296.322	285.361	296.34	35.6274	50.0235	39.9765	1.6852	51.1595
2019-03-04 12:24:46	10.1849	285.187	295.897	285.035	296.078	35.476	49.9715	40.0285	1.6305	51.1053
2019-03-04 12:39:46	10.1934	285.167	296.356	285.38	296.373	35.3244	49.9197	40.0803	1.5704	51.0513
2019-03-04 12:54:46	10.2019	285.526	296.356	285.38	296.538	35.1725	49.8681	40.1319	1.5214	50.9975
2019-03-04 13:09:46	10.2103	285.007	296.553	285.218	296.407	35.0205	49.8167	40.1833	1.4987	50.9439
2019-03-04 13:24:46	10.2188	285.347	296.519	285.38	296.702	34.8682	49.7655	40.2345	1.4996	50.8904
2019-03-04 13:39:46	10.2273	285.526	296.356	285.38	296.702	34.7157	49.7144	40.2856	1.5093	50.8371
2019-03-04 13:54:46	10.2358	285.347	296.683	285.562	296.702	34.5629	49.6636	40.3364	1.5129	50.7841
2019-03-04 14:09:46	10.2443	285.327	296.812	285.723	296.995	34.41	49.613	40.387	1.4967	50.7312
2019-03-04 14:24:46	10.2528	284.968	296.812	285.723	296.995	34.2568	49.5626	40.4374	1.4612	50.6785
2019-03-04 14:39:46	10.2613	285.347	296.356	285.562	297.03	34.1033	49.5123	40.4877	1.4165	50.6259
2019-03-04 14:54:46	10.2698	286.04	296.322	285.723	297.159	33.9497	49.4623	40.5377	1.373	50.5736
2019-03-04 15:09:46	10.2783	284.866	295.799	285.073	296.64	33.7958	49.4124	40.5876	1.3404	50.5214
2019-03-04 15:24:46	10.2868	285.883	296.519	285.743	297.194	33.6417	49.3628	40.6372	1.3208	50.4695
2019-03-04 15:39:46	10.2953	285.367	296.553	285.581	297.065	33.4874	49.3134	40.6866	1.3115	50.4178
2019-03-04 15:54:46	10.3038	285.367	296.226	285.581	297.065	33.3328	49.2641	40.7359	1.3095	50.3662
2019-03-04 16:09:46	10.3123	285.167	296.519	285.743	297.357	33.178	49.2151	40.7849	1.3119	50.3148
2019-03-04 16:24:46	10.3208	285.147	296.322	285.903	297.486	33.023	49.1662	40.8338	1.3155	50.2635
2019-03-04 16:39:46	10.3293	285.526	296.519	285.923	297.357	32.8678	49.1176	40.8824	1.317	50.2126
2019-03-04 16:54:46	10.3378	285.167	296.846	285.923	297.357	32.7123	49.0692	40.9308	1.3132	50.1618
2019-03-04 17:09:46	10.3463	285.526	296.683	285.923	297.521	32.5566	49.0209	40.9791	1.3012	50.1111
2019-03-04 17:24:46	10.3548	285.187	296.881	285.762	297.393	32.4007	48.9729	41.0271	1.2839	50.0607
2019-03-04 17:39:46	10.3633	285.167	296.192	285.923	297.521	32.2446	48.9251	41.0749	1.2679	50.0105
2019-03-04 17:54:46	10.3718	285.007	296.553	285.762	297.393	32.0882	48.8775	41.1225	1.2597	49.9604
2019-03-04 18:09:46	10.3803	285.167	296.192	286.103	297.684	31.9316	48.8301	41.1699	1.2656	49.9106
2019-03-04 18:24:46	10.3887	286.019	296.615	286.421	297.939	31.7748	48.7829	41.2171	1.2834	49.8609
2019-03-04 18:39:46	10.3972	285.546	296.061	285.943	297.556	31.6178	48.7359	41.2641	1.3058	49.8115
2019-03-04 18:54:46	10.4057	285.147	296.975	286.263	297.812	31.4606	48.6891	41.3109	1.3253	49.7622
2019-03-04 19:09:46	10.4142	285.704	296.683	286.103	297.848	31.3031	48.6425	41.3575	1.335	49.7131
2019-03-04 19:24:46	10.4227	285.167	296.028	286.103	297.848	31.1454	48.5961	41.4039	1.3354	49.6642
2019-03-04 19:39:46	10.4312	285.725	295.897	286.123	297.72	30.9875	48.55	41.45	1.3318	49.6156
2019-03-04 19:54:46	10.4397	284.988	296.846	286.283	297.848	30.8293	48.504	41.496	1.3295	49.5671
2019-03-04 20:09:46	10.4482	284.988	296.192	286.283	297.848	30.6709	48.4583	41.5417	1.3335	49.5188
2019-03-04 20:24:46	10.4567	285.526	296.192	286.283	297.848	30.5124	48.4128	41.5872	1.3435	49.4708
2019-03-04 20:39:46	10.4652	285.704	296.028	286.283	297.848	30.3536	48.3675	41.6325	1.356	49.423
2019-03-04 20:54:46	10.4737	285.327	296.159	286.621	298.138	30.1945	48.3224	41.6776	1.3671	49.3753
2019-03-04 21:09:46	10.4822	285.007	296.39	286.303	297.884	30.0353	48.2775	41.7225	1.3735	49.3278
2019-03-04 21:24:46	10.4907	286.061	296.028	286.462	298.011	29.8758	48.2328	41.7672	1.3749	49.2805
2019-03-04 21:39:46	10.4992	285.862	296.649	286.621	298.138	29.7161	48.1884	41.8116	1.3733	49.2335
2019-03-04 21:54:46	10.5077	285.883	296.683	286.462	298.011	29.5562	48.1441	41.8559	1.3708	49.1866
2019-03-04 22:09:46	10.5162	285.546	296.226	286.303	297.884	29.3961	48.1001	41.8999	1.3692	49.14
2019-03-04 22:24:46	10.5246	285.147	296.159	286.799	298.138	29.2357	48.0563	41.9437	1.3702	49.0935
2019-03-04 22:39:46	10.5331	285.883	296.028	286.642	298.011	29.0752	48.0127	41.9873	1.375	49.0473
2019-03-04 22:54:46	10.5416	285.007	295.733	286.483	298.047	28.9144	47.9693	42.0307	1.3851	49.0012
2019-03-04 23:09:46	10.5501	285.862	296.812	286.799	298.3	28.7534	47.9262	42.0738	1.4013	48.9555
2019-03-04 23:24:46	10.5586	284.988	296.519	286.82	298.174	28.5922	47.8833	42.1167	1.4215	48.9099
2019-03-04 23:39:46	10.5671	285.904	296.39	286.663	298.047	28.4308	47.8406	42.1594	1.4414	48.8645
2019-03-04 23:54:46	10.5756	285.307	296.615	287.134	298.427	28.2691	47.7981	42.2019	1.4566	48.8193
2019-03-05 00:09:46	10.5841	285.546	296.226	286.663	298.047	28.1073	47.7558	42.2442	1.4632	48.7743
2019-03-05 00:24:46	10.5926	285.147	296.486	286.978	298.3	27.9452	47.7138	42.2862	1.4625	48.7295
2019-03-05 00:39:46	10.6011	285.505	296.322	287.155	298.3	27.7829	47.672	42.328	1.4593	48.685
2019-03-05 00:54:46	10.6096	285.147	296.322	287.155	298.3	27.6204	47.6304	42.3696	1.4587	48.6406
2019-03-05 01:09:46	10.6181	285.725	295.568	286.841	298.047	27.4577	47.589	42.411	1.4651	48.5965
2019-03-05 01:24:46	10.6266	285.883	296.192	286.999	298.337	27.2948	47.5478	42.4522	1.478	48.5525
2019-03-05 01:39:46	10.6351	285.546	295.568	286.841	298.21	27.1317	47.5069	42.4931	1.4932	48.5088
2019-03-05 01:54:46	10.6436	285.347	296.028	287.177	298.174	26.9683	47.4662	42.5338	1.5065	48.4653
2019-03-05 02:09:46	10.6521	285.684	296.322	287.155	298.3	26.8048	47.4258	42.5742	1.5143	48.4221
2019-03-05 02:24:46	10.6606	285.862	296.159	287.333	298.463	26.641	47.3855	42.6145	1.5161	48.379
2019-03-05 02:39:46	10.6691	284.988	295.7	287.177	298.337	26.477	47.3455	42.6545	1.5143	48.3361
2019-03-05 02:54:46	10.6776	286.04	296.322	287.333	298.463	26.3129	47.3057	42.6943	1.511	48.2935
2019-03-05 03:09:46	10.686	285.704	296.028	287.355	298.337	26.1485	47.2662	42.7338	1.5085	48.2511
2019-03-05 03:24:46	10.6945	285.347	295.535	287.355	298.337	25.9839	47.2268	42.7732	1.5075	48.2089
2019-03-05 03:39:46	10.703	285.684	296.159	287.51	298.463	25.8191	47.1877	42.8123	1.5078	48.1669
2019-03-05 03:54:46	10.7115	285.883	296.192	287.355	298.337	25.6541	47.1489	42.8511	1.5092	48.1252
2019-03-05 04:09:46	10.72	285.526	296.192	287.355	298.337	25.4889	47.1102	42.8898	1.5116	48.0836
2019-03-05 04:24:46	10.7285	285.347	295.7	287.355	298.337	25.3234	47.0718	42.9282	1.514	48.0423
2019-03-05 04:39:46	10.737	285.367	296.061	287.376	298.21	25.1578	47.0337	42.9663	1.5146	48.0013
2019-03-05 04:54:46	10.7455	285.704	296.192	287.532	298.337	24.992	46.9957	43.0043	1.512	47.9603
2019-03-05 05:09:46	10.754	285.704	295.864	287.532	298.337	24.826	46.958	43.042	1.5047	47.9197
2019-03-05 05:24:46	10.7625	285.862	296.159	287.687	298.463	24.6598	46.9206	43.0794	1.4939	47.8793
2019-03-05 05:39:46	10.771	285.367	295.733	287.376	298.21	24.4933	46.8833	43.1167	1.4822	47.839
2019-03-05 05:54:46	10.7795	285.704	295.864	287.709	298.337	24.3267	46.8464	43.1536	1.4724	47.7991
2019-03-05 06:09:46	10.788	285.367	295.733	287.554	298.21	24.1599	46.8096	43.1904	1.4671	47.7594
2019-03-05 06:24:46	10.7965	285.684	295.995	287.863	298.463	23.9928	46.7731	43.2269	1.4661	47.7198
2019-03-05 06:39:46	10.805	285.546	295.238	287.554	298.21	23.8256	46.7368	43.2632	1.4675	47.6805
2019-03-05 06:54:46	10.8135	285.347	295.371	287.886	298.337	23.6582	46.7008	43.2992	1.4695	47.6415
2019-03-05 07:09:46	10.822	285.526	295.864	287.886	298.337	23.4906	46.6649	43.3351	1.4702	47.6026
2019-03-05 07:24:46	10.8305	285.883	295.7	287.886	298.337	23.3228	46.6294	43.3706	1.4677	47.564
2019-03-05 07:39:46	10.839	285.704	295.864	287.886	298.337	23.1548	46.5941	43.4059	1.4604	47.5256
2019-03-05 07:54:46	10.8475	285.327	295.995	288.216	298.463	22.9866	46.559	43.441	1.4466	47.4875
2019-03-05 08:09:46	10.8559	285.684	295.667	288.216	298.463	22.8182	46.5241	43.4759	1.425	47.4495
2019-03-05 08:24:46	10.8644	285.347	295.7	288.062	298.337	22.6496	46.4895	43.5105	1.3986	47.4118
2019-03-05 08:39:46	10.8729	285.505	295.831	288.216	298.463	22.4808	46.4552	43.5448	1.3729	47.3744
2019-03-05 08:54:46	10.8814	285.347	295.7	288.238	298.337	22.3119	46.421	43.579	1.354	47.337
2019-03-05 09:09:46	10.8899	286.04	295.667	288.391	298.3	22.1427	46.3872	43.6128	1.3469	47.3001
2019-03-05 09:24:46	10.8984	285.862	295.831	288.391	298.3	21.9734	46.3535	43.6465	1.3493	47.2633
2019-03-05 09:39:46	10.9069	285.883	295.535	288.414	298.174	21.8038	46.3202	43.6798	1.3538	47.2268
2019-03-05 09:54:46	10.9154	285.883	295.535	288.414	298.174	21.6341	46.287	43.713	1.3529	47.1904
2019-03-05 10:09:46	10.9239	285.704	295.7	288.414	298.174	21.4642	46.2541	43.7459	1.3398	47.1544
2019-03-05 10:24:46	10.9324	285.704	295.7	288.414	298.174	21.2941	46.2215	43.7785	1.3148	47.1186
2019-03-05 10:39:46	10.9409	285.883	295.7	288.59	298.174	21.1239	46.1891	43.8109	1.2833	47.083
2019-03-05 10:54:46	10.9494	285.883	295.7	288.59	298.174	20.9534	46.1569	43.8431	1.2506	47.0476
2019-03-05 11:09:46	10.9579	285.883	295.7	288.59	298.174	20.7828	46.125	43.875	1.222	47.0124
2019-03-05 11:24:46	10.9664	285.904	295.568	288.613	298.047	20.612	46.0934	43.9066	1.1994	46.9776
2019-03-05 11:39:46	10.9749	286.061	295.864	288.765	298.174	20.441	46.0619	43.9381	1.1828	46.9429
2019-03-05 11:54:46	10.9834	286.373	295.962	289.067	298.427	20.2698	46.0308	43.9692	1.1723	46.9085
2019-03-05 12:09:46	10.9918	286.238	295.7	288.94	298.174	20.0985	45.9999	44.0001	1.1676	46.8743
2019-03-05 12:24:46	11.0003	286.061	295.7	288.94	298.174	19.927	45.9692	44.0308	1.1673	46.8403
2019-03-05 12:39:46	11.0088	286.26	295.733	288.788	298.047	19.7553	45.9388	44.0612	1.169	46.8067
2019-03-05 12:54:46	11.0173	286.082	295.733	288.788	297.884	19.5834	45.9087	44.0913	1.1701	46.7733
2019-03-05 13:09:46	11.0258	286.416	295.864	289.114	298.011	19.4113	45.8788	44.1212	1.1686	46.74
2019-03-05 13:24:46	11.0343	286.26	295.733	288.964	297.884	19.2391	45.8491	44.1509	1.1649	46.707
2019-03-05 13:39:46	11.0428	286.416	295.864	289.114	298.011	19.0667	45.8197	44.1803	1.1611	46.6743
2019-03-05 13:54:46	11.0513	286.238	295.7	289.289	298.011	18.8942	45.7906	44.2094	1.1596	46.6418
2019-03-05 14:09:46	11.0598	285.704	296.028	289.289	298.011	18.7215	45.7617	44.2383	1.1623	46.6096
2019-03-05 14:24:46	11.0683	286.281	295.601	288.987	297.756	18.5486	45.733	44.267	1.1677	46.5775
2019-03-05 14:39:46	11.0768	286.437	295.733	289.138	297.72	18.3755	45.7047	44.2953	1.1721	46.5458
2019-03-05 14:54:46	11.0853	286.747	295.995	289.612	298.138	18.2023	45.6765	44.3235	1.1719	46.5142
2019-03-05 15:09:46	11.0938	286.614	295.897	289.313	297.72	18.0289	45.6487	44.3513	1.1635	46.483
2019-03-05 15:24:46	11.1023	286.769	295.864	289.463	297.848	17.8554	45.6211	44.3789	1.1483	46.452
2019-03-05 15:39:46	11.1108	286.614	295.897	289.313	297.72	17.6816	45.5937	44.4063	1.1305	46.4212
2019-03-05 15:54:46	11.1193	286.923	296.159	289.785	297.975	17.5078	45.5666	44.4334	1.1144	46.3907
2019-03-05 16:09:47	11.1278	286.945	295.864	289.637	297.848	17.3337	45.5398	44.4602	1.1041	46.3604
2019-03-05 16:24:47	11.1363	286.945	296.028	289.637	297.848	17.1595	45.5132	44.4868	1.1004	46.3304
2019-03-05 16:39:47	11.1448	286.945	296.028	289.81	297.848	16.9852	45.4869	44.5131	1.102	46.3006
2019-03-05 16:54:47	11.1532	286.945	296.356	289.81	297.684	16.8107	45.4608	44.5392	1.1074	46.271
2019-03-05 17:09:47	11.1617	286.968	295.897	289.661	297.556	16.636	45.435	44.565	1.1154	46.2417
2019-03-05 17:24:47	11.1702	286.769	296.192	289.81	297.684	16.4612	45.4095	44.5905	1.1243	46.2127
2019-03-05 17:39:47	11.1787	287.625	296.159	290.131	297.812	16.2863	45.3842	44.6158	1.1326	46.1839
2019-03-05 17:54:47	11.1872	287.122	296.028	289.983	297.684	16.1112	45.3592	44.6408	1.1387	46.1554
2019-03-05 18:09:47	11.1957	287.122	296.028	289.983	297.684	15.9359	45.3344	44.6656	1.1411	46.1271
2019-03-05 18:24:47	11.2042	287.144	295.897	289.835	297.393	15.7605	45.3099	44.6901	1.14	46.0991
2019-03-05 18:39:47	11.2127	287.648	296.028	289.983	297.521	15.585	45.2857	44.7143	1.1364	46.0713
2019-03-05 18:54:47	11.2212	287.297	296.028	289.983	297.521	15.4093	45.2618	44.7382	1.1317	46.0438
2019-03-05 19:09:47	11.2297	287.846	295.897	290.008	297.393	15.2334	45.2381	44.7619	1.127	46.0166
2019-03-05 19:24:47	11.2382	287.625	296.159	290.303	297.649	15.0574	45.2146	44.7854	1.1237	45.9895
2019-03-05 19:39:47	11.2467	287.625	296.159	290.303	297.486	14.8813	45.1914	44.8086	1.1232	45.9627
2019-03-05 19:54:47	11.2552	287.602	296.289	290.622	297.613	14.7051	45.1685	44.8315	1.1273	45.9362
2019-03-05 20:09:47	11.2637	287.45	296.159	290.476	297.486	14.5287	45.1459	44.8541	1.1369	45.91
2019-03-05 20:24:47	11.2722	287.822	296.028	290.329	297.357	14.3521	45.1235	44.8765	1.1489	45.884
2019-03-05 20:39:47	11.2807	287.799	296.159	290.476	297.486	14.1754	45.1014	44.8986	1.1568	45.8582
2019-03-05 20:54:47	11.2892	287.648	296.028	290.329	297.194	13.9986	45.0796	44.9204	1.1544	45.8328
2019-03-05 21:09:47	11.2977	287.648	296.028	290.501	297.194	13.8217	45.058	44.942	1.1361	45.8075
2019-03-05 21:24:47	11.3062	287.822	295.864	290.501	297.194	13.6446	45.0367	44.9633	1.1054	45.7826
2019-03-05 21:39:47	11.3147	287.648	295.864	290.501	297.194	13.4674	45.0157	44.9843	1.072	45.7579
2019-03-05 21:54:47	11.3231	287.822	296.028	290.501	297.194	13.2901	44.9949	45.0051	1.0457	45.7334
2019-03-05 22:09:47	11.3316	287.822	296.028	290.501	297.03	13.1126	44.9744	45.0256	1.0354	45.7092
2019-03-05 22:24:47	11.3401	287.822	295.864	290.501	297.03	12.9351	44.9541	45.0459	1.0385	45.6852
2019-03-05 22:39:47	11.3486	287.648	295.864	290.501	297.03	12.7574	44.9342	45.0658	1.0449	45.6616
2019-03-05 22:54:47	11.3571	287.973	295.995	290.819	297.159	12.5795	44.9145	45.0855	1.0439	45.6382
2019-03-05 23:09:47	11.3656	288.321	295.831	290.819	296.995	12.4016	44.8951	45.1049	1.0261	45.6151
2019-03-05 23:24:47	11.3741	287.973	295.831	290.819	296.995	12.2235	44.8759	45.1241	0.9914	45.5921
2019-03-05 23:39:47	11.3826	287.671	295.733	290.527	296.736	12.0453	44.857	45.143	0.9462	45.5695
2019-03-05 23:54:47	11.3911	287.997	295.7	290.673	296.866	11.867	44.8384	45.1616	0.8969	45.5471
2019-03-06 00:09:47	11.3996	287.822	295.7	290.673	296.866	11.6886	44.8201	45.1799	0.8499	45.5251
2019-03-06 00:24:47	11.4081	288.195	295.568	290.527	296.572	11.5101	44.802	45.198	0.8097	45.5032
2019-03-06 00:39:47	11.4166	287.846	295.568	290.527	296.572	11.3315	44.7842	45.2158	0.7794	45.4816
2019-03-06 00:54:47	11.4251	287.694	295.436	290.553	296.441	11.1527	44.7667	45.2333	0.7623	45.4603
2019-03-06 01:09:47	11.4336	288.297	295.798	291.135	296.797	10.9739	44.7495	45.2505	0.7611	45.4393
2019-03-06 01:24:47	11.4421	287.822	295.535	290.845	296.538	10.7949	44.7325	45.2675	0.7726	45.4185
2019-03-06 01:39:47	11.4506	288.147	295.667	290.99	296.668	10.6158	44.7158	45.2842	0.79	45.398
2019-03-06 01:54:47	11.4591	287.997	295.535	290.845	296.538	10.4367	44.6994	45.3006	0.806	45.3777
2019-03-06 02:09:47	11.4675	288.02	295.238	290.699	296.407	10.2574	44.6832	45.3168	0.8142	45.3577
2019-03-06 02:24:47	11.4761	288.147	295.503	290.99	296.504	10.078	44.6673	45.3327	0.8146	45.338
2019-03-06 02:39:47	11.4845	288.147	295.503	290.99	296.504	9.8985	44.6517	45.3483	0.8116	45.3185
2019-03-06 02:54:47	11.493	287.671	294.908	290.699	296.243	9.719	44.6364	45.3636	0.8096	45.2993
2019-03-06 03:09:47	11.5015	288.147	295.174	290.99	296.34	9.5393	44.6214	45.3786	0.8128	45.2805
2019-03-06 03:24:47	11.51	287.997	295.206	291.017	296.209	9.3595	44.6066	45.3934	0.8201	45.2618
2019-03-06 03:39:47	11.5185	287.846	294.908	290.871	296.078	9.1797	44.5921	45.4079	0.8275	45.2434
2019-03-06 03:54:47	11.527	288.345	295.206	291.017	296.209	8.9997	44.5779	45.4221	0.8307	45.2253
2019-03-06 04:09:47	11.5355	287.822	295.041	291.017	296.044	8.8197	44.5639	45.4361	0.8257	45.2074
2019-03-06 04:24:47	11.544	288.643	294.978	291.306	296.306	8.6396	44.5503	45.4497	0.8122	45.1899
2019-03-06 04:39:47	11.5525	287.997	295.041	291.017	296.044	8.4594	44.5369	45.4631	0.7925	45.1725
2019-03-06 04:54:47	11.561	287.997	295.041	291.017	296.044	8.2791	44.5238	45.4762	0.7688	45.1555
2019-03-06 05:09:47	11.5695	287.846	294.743	290.871	295.913	8.0987	44.5109	45.4891	0.7433	45.1386
2019-03-06 05:24:47	11.578	288.124	295.142	291.306	296.142	7.9183	44.4984	45.5016	0.7181	45.1222
2019-03-06 05:39:47	11.5865	288.345	294.711	291.017	295.88	7.7377	44.4861	45.5139	0.6949	45.1059
2019-03-06 05:54:47	11.595	287.822	294.711	291.017	295.88	7.5571	44.4741	45.5259	0.6755	45.09
2019-03-06 06:09:47	11.6035	288.345	294.876	291.017	295.715	7.3764	44.4624	45.5376	0.6617	45.0743
2019-03-06 06:24:47	11.612	287.495	294.246	290.871	295.583	7.1957	44.4509	45.5491	0.6547	45.0588
2019-03-06 06:39:47	11.6204	287.694	294.277	290.897	295.45	7.0148	44.4398	45.5602	0.6554	45.0437
2019-03-06 06:54:47	11.6289	288.345	294.546	291.188	295.715	6.8339	44.4289	45.5711	0.6646	45.0288
2019-03-06 07:09:47	11.6374	287.45	294.349	291.333	295.682	6.653	44.4183	45.5817	0.683	45.0142
2019-03-06 07:24:47	11.6459	287.297	294.215	291.188	295.55	6.4719	44.408	45.592	0.7082	44.9999
2019-03-06 07:39:47	11.6544	287.473	294.049	291.188	295.55	6.2908	44.3979	45.6021	0.7361	44.9858
2019-03-06 07:54:47	11.6629	287.473	293.883	291.188	295.55	6.1097	44.3882	45.6118	0.7621	44.9721
2019-03-06 08:09:47	11.6714	287.275	293.852	291.333	295.517	5.9284	44.3787	45.6213	0.7824	44.9585
2019-03-06 08:24:47	11.6799	287.252	293.988	291.476	295.649	5.7472	44.3695	45.6305	0.7961	44.9453
2019-03-06 08:39:47	11.6884	286.238	293.384	291.188	295.385	5.5658	44.3606	45.6394	0.8045	44.9323
2019-03-06 08:54:47	11.6969	285.862	293.02	291.333	295.517	5.3844	44.3519	45.6481	0.8091	44.9196
2019-03-06 09:09:47	11.7054	284.988	292.883	291.188	295.219	5.203	44.3436	45.6564	0.8111	44.9072
2019-03-06 09:24:47	11.7139	284.265	292.212	291.188	295.219	5.0214	44.3355	45.6645	0.8115	44.895
2019-03-06 09:39:47	11.7224	283.7	292.184	291.333	295.352	4.8399	44.3277	45.6723	0.811	44.8831
2019-03-06 09:54:47	11.7309	282.446	291.396	291.043	294.92	4.6583	44.3202	45.6798	0.8102	44.8716
2019-03-06 10:09:47	11.7394	282.057	291.2	291.188	295.054	4.4766	44.313	45.687	0.8096	44.8603
2019-03-06 10:24:47	11.7479	282.057	290.52	291.188	295.054	4.2949	44.306	45.694	0.8064	44.8492
2019-03-06 10:39:47	11.7564	282.8	289.493	291.188	295.054	4.1132	44.2994	45.7006	0.7955	44.8385
2019-03-06 10:54:47	11.7649	282.985	288.283	291.188	294.888	3.9314	44.293	45.707	0.772	44.828
2019-03-06 11:09:47	11.7734	283.536	287.059	291.188	294.888	3.7496	44.2869	45.7131	0.7317	44.8177
2019-03-06 11:24:47	11.7819	283.719	286.883	291.188	294.888	3.5677	44.281	45.719	0.6792	44.8077
2019-03-06 11:39:47	11.7903	284.446	287.41	291.188	294.888	3.3858	44.2755	45.7245	0.6254	44.7981
2019-03-06 11:54:47	11.7988	284.265	288.109	291.188	294.722	3.2039	44.2703	45.7297	0.5811	44.7887
2019-03-06 12:09:47	11.8073	285.147	289.296	291.333	294.856	3.0219	44.2653	45.7347	0.5565	44.7796
2019-03-06 12:24:47	11.8158	285.007	289.346	291.043	294.588	2.8399	44.2606	45.7394	0.5511	44.7707
2019-03-06 12:39:47	11.8243	285.187	290.034	291.043	294.588	2.6578	44.2562	45.7438	0.5572	44.7622
2019-03-06 12:54:47	11.8328	285.883	290.86	291.188	294.556	2.4758	44.2521	45.7479	0.5671	44.7539
2019-03-06 13:09:47	11.8413	286.238	291.03	291.188	294.556	2.2937	44.2482	45.7518	0.5735	44.7459
2019-03-06 13:24:47	11.8498	286.416	291.707	291.188	294.556	2.1116	44.2447	45.7553	0.5748	44.7382
2019-03-06 13:39:47	11.8583	286.945	292.044	291.188	294.556	1.9295	44.2414	45.7586	0.5732	44.7307
2019-03-06 13:54:47	11.8668	287.45	292.519	291.333	294.525	1.7473	44.2384	45.7616	0.5707	44.7235
2019-03-06 14:09:47	11.8753	286.923	292.519	291.333	294.525	1.5651	44.2357	45.7643	0.5694	44.7166
2019-03-06 14:24:47	11.8838	287.799	292.686	291.333	294.525	1.383	44.2333	45.7667	0.5695	44.71
2019-03-06 14:39:47	11.8923	287.776	292.991	291.476	294.493	1.2007	44.2312	45.7688	0.5701	44.7037
2019-03-06 14:54:47	11.9008	287.473	293.05	291.188	294.224	1.0185	44.2293	45.7707	0.5703	44.6976
2019-03-06 15:09:47	11.9093	287.297	293.217	291.188	294.224	0.8363	44.2278	45.7722	0.569	44.6919
2019-03-06 15:24:47	11.9178	287.648	293.217	291.188	294.224	0.6541	44.2265	45.7735	0.5671	44.6864
2019-03-06 15:39:47	11.9263	287.973	293.187	291.333	294.193	0.4718	44.2255	45.7745	0.5663	44.6812
2019-03-06 15:54:47	11.9347	287.846	292.912	291.043	293.921	0.2896	44.2248	45.7752	0.5683	44.6762
2019-03-06 16:09:47	11.9433	287.997	293.384	291.188	294.057	0.1073	44.2243	45.7757	0.5747	44.6715
2019-03-06 16:24:47	11.9517	288.171	293.384	291.188	294.057	359.925	44.2242	45.7758	0.5849	44.6672
2019-03-06 16:39:47	11.9602	288.494	293.354	291.333	294.193	359.743	44.2243	45.7757	0.5964	44.663
2019-03-06 16:54:47	11.9687	288.147	293.187	291.503	294.193	359.561	44.2247	45.7753	0.607	44.6592
2019-03-06 17:09:47	11.9772	287.799	293.686	291.503	294.026	359.378	44.2254	45.7746	0.6144	44.6556
2019-03-06 17:24:47	11.9857	288.195	293.247	291.215	293.754	359.196	44.2264	45.7736	0.6178	44.6524
2019-03-06 17:39:47	11.9942	288.345	293.217	291.359	293.89	359.014	44.2277	45.7723	0.6172	44.6494
2019-03-06 17:54:47	12.0027	288.518	293.05	291.359	293.89	358.832	44.2292	45.7708	0.6125	44.6466
2019-03-06 18:09:47	12.0112	287.671	293.247	291.215	293.754	358.649	44.2311	45.7689	0.604	44.6443
2019-03-06 18:24:47	12.0197	288.494	293.187	291.503	293.86	358.467	44.2332	45.7668	0.5929	44.6421
2019-03-06 18:39:47	12.0282	287.997	293.217	291.359	293.724	358.285	44.2356	45.7644	0.5816	44.6402
2019-03-06 18:54:47	12.0367	288.816	293.656	291.647	293.996	358.103	44.2383	45.7617	0.5723	44.6386
2019-03-06 19:09:47	12.0452	287.495	293.079	291.215	293.587	357.921	44.2413	45.7587	0.5672	44.6373
2019-03-06 19:24:47	12.0537	288.345	293.384	291.53	293.724	357.739	44.2445	45.7555	0.566	44.6363
2019-03-06 19:39:47	12.0622	288.692	292.883	291.359	293.557	357.556	44.2481	45.7519	0.5673	44.6356
2019-03-06 19:54:47	12.0707	287.997	293.217	291.53	293.557	357.374	44.2519	45.7481	0.5694	44.6351
2019-03-06 20:09:47	12.0792	288.171	293.05	291.359	293.389	357.192	44.256	45.744	0.5708	44.6349
2019-03-06 20:24:47	12.0877	288.518	293.217	291.359	293.389	357.01	44.2604	45.7396	0.5711	44.635
2019-03-06 20:39:47	12.0962	287.997	293.05	291.188	293.222	356.828	44.2651	45.7349	0.5707	44.6353
2019-03-06 20:54:47	12.1046	288.321	293.187	291.162	293.359	356.646	44.27	45.73	0.5702	44.6359
2019-03-06 21:09:47	12.1131	288.321	293.187	290.99	293.025	356.464	44.2752	45.7248	0.5698	44.6368
2019-03-06 21:24:47	12.1216	287.869	292.606	290.38	292.44	356.282	44.2808	45.7192	0.5697	44.6381
2019-03-06 21:39:47	12.1301	288.171	293.05	290.329	292.55	356.101	44.2866	45.7134	0.5698	44.6396
2019-03-06 21:54:47	12.1386	288.518	292.883	289.983	292.213	355.919	44.2927	45.7073	0.57	44.6414
2019-03-06 22:09:47	12.1471	288.321	293.02	289.785	292.016	355.737	44.299	45.701	0.5701	44.6433
2019-03-06 22:24:47	12.1556	287.973	293.02	289.091	291.678	355.555	44.3057	45.6943	0.5701	44.6457
2019-03-06 22:39:47	12.1641	287.846	292.409	287.731	291.054	355.373	44.3126	45.6874	0.5701	44.6483
2019-03-06 22:54:47	12.1726	288.865	293.05	286.462	290.856	355.192	44.3198	45.6802	0.57	44.6511
2019-03-06 23:09:47	12.1811	288.518	293.05	285.562	290.515	355.01	44.3273	45.6727	0.57	44.6543
2019-03-06 23:24:47	12.1896	288.494	292.853	285.542	290.317	354.829	44.3351	45.6649	0.57	44.6578
2019-03-06 23:39:47	12.1981	288.147	293.02	286.263	289.803	354.647	44.3432	45.6568	0.57	44.6615
2019-03-06 23:54:47	12.2066	288.345	293.217	286.82	288.444	354.466	44.3515	45.6485	0.57	44.6655
2019-03-07 00:09:47	12.2151	288.865	292.883	287.355	286.863	354.284	44.3601	45.6399	0.57	44.6697
2019-03-07 00:24:47	12.2236	288.171	292.715	287.886	285.796	354.103	44.369	45.631	0.57	44.6743
2019-03-07 00:39:47	12.2321	288.542	292.577	288.085	285.637	353.922	44.3782	45.6218	0.57	44.6791
2019-03-07 00:54:47	12.2406	288.494	293.187	288.567	286.665	353.74	44.3877	45.6123	0.57	44.6843
2019-03-07 01:09:47	12.2491	288.716	292.744	288.613	287.239	353.559	44.3974	45.6026	0.57	44.6896
2019-03-07 01:24:47	12.2576	288.195	292.409	288.788	288.118	353.378	44.4075	45.5925	0.57	44.6954
2019-03-07 01:39:47	12.266	288.321	292.853	289.438	288.941	353.197	44.4178	45.5822	0.57	44.7013
2019-03-07 01:54:47	12.2745	288.667	292.686	289.785	289.459	353.016	44.4284	45.5716	0.57	44.7076
2019-03-07 02:09:47	12.283	288.321	292.853	290.131	289.803	352.835	44.4392	45.5608	0.57	44.714
2019-03-07 02:24:47	12.2915	287.997	292.548	290.329	290.172	352.654	44.4504	45.5496	0.57	44.7208
2019-03-07 02:39:47	12.3	288.147	292.853	290.647	290.659	352.474	44.4618	45.5382	0.57	44.7279
2019-03-07 02:54:47	12.3085	288.667	292.686	290.99	291.17	352.293	44.4735	45.5265	0.57	44.7352
2019-03-07 03:09:47	12.317	287.997	292.548	291.017	291.197	352.112	44.4855	45.5145	0.57	44.7428
2019-03-07 03:24:47	12.3255	288.692	292.883	291.359	291.536	351.932	44.4978	45.5022	0.57	44.7508
2019-03-07 03:39:47	12.334	289.013	292.519	291.674	291.847	351.751	44.5103	45.4897	0.57	44.7589
2019-03-07 03:54:47	12.3425	288.667	292.686	291.844	292.016	351.571	44.5231	45.4769	0.57	44.7673
2019-03-07 04:09:47	12.351	288.692	292.715	291.871	292.044	351.391	44.5362	45.4638	0.57	44.7761
2019-03-07 04:24:47	12.3595	289.013	292.853	292.184	292.353	351.21	44.5496	45.4504	0.57	44.7851
2019-03-07 04:39:47	12.368	288.494	292.519	292.353	292.521	351.03	44.5632	45.4368	0.57	44.7943
2019-03-07 04:54:47	12.3765	288.84	292.686	292.353	292.521	350.85	44.5772	45.4228	0.57	44.804
2019-03-07 05:09:47	12.385	288.692	292.38	292.381	292.382	350.67	44.5914	45.4086	0.57	44.8138
2019-03-07 05:24:47	12.3935	288.321	292.686	292.692	292.689	350.49	44.6059	45.3941	0.57	44.8239
2019-03-07 05:39:47	12.402	288.02	292.577	292.409	292.411	350.311	44.6206	45.3794	0.57	44.8342
2019-03-07 05:54:47	12.4105	288.518	292.548	292.72	292.55	350.131	44.6357	45.3643	0.57	44.845
2019-03-07 06:09:47	12.419	288.218	292.1	292.437	292.44	349.951	44.651	45.349	0.57	44.8559
2019-03-07 06:24:47	12.4275	288.494	292.519	293.029	292.857	349.772	44.6665	45.3335	0.57	44.867
2019-03-07 06:39:47	12.4359	288.865	292.548	292.889	292.718	349.592	44.6824	45.3176	0.57	44.8786
2019-03-07 06:54:47	12.4444	288.518	292.715	293.058	292.718	349.413	44.6985	45.3015	0.57	44.8903
2019-03-07 07:09:47	12.4529	289.037	292.548	293.058	292.718	349.234	44.715	45.285	0.57	44.9024
2019-03-07 07:24:47	12.4614	288.84	292.686	293.197	292.857	349.055	44.7316	45.2684	0.57	44.9146
2019-03-07 07:39:47	12.4699	288.518	292.548	293.226	292.718	348.876	44.7486	45.2514	0.57	44.9273
2019-03-07 07:54:47	12.4784	288.369	292.072	293.087	292.579	348.697	44.7658	45.2342	0.57	44.9401
2019-03-07 08:09:47	12.4869	288.195	292.072	293.087	292.579	348.518	44.7833	45.2167	0.57	44.9532
2019-03-07 08:24:47	12.4954	288.518	292.548	293.395	292.718	348.34	44.8011	45.1989	0.57	44.9667
2019-03-07 08:39:47	12.5039	289.185	292.519	293.534	293.025	348.161	44.8192	45.1808	0.57	44.9804
2019-03-07 08:54:47	12.5124	288.518	292.548	293.395	292.886	347.983	44.8375	45.1625	0.57	44.9943
2019-03-07 09:09:47	12.5209	289.013	292.519	293.702	292.857	347.804	44.8561	45.1439	0.57	45.0086
2019-03-07 09:24:47	12.5294	288.542	292.24	293.424	292.579	347.626	44.8749	45.1251	0.57	45.023
2019-03-07 09:39:47	12.5379	288.518	292.38	293.563	292.886	347.448	44.8941	45.1059	0.57	45.0378
2019-03-07 09:54:47	12.5464	288.345	292.548	293.563	292.886	347.27	44.9135	45.0865	0.57	45.0529
2019-03-07 10:09:47	12.5549	289.037	292.38	293.731	292.718	347.092	44.9332	45.0668	0.57	45.0682
2019-03-07 10:24:47	12.5634	289.013	292.519	293.869	293.025	346.915	44.9531	45.0469	0.57	45.0838
2019-03-07 10:39:47	12.5718	288.369	292.072	293.592	292.579	346.737	44.9733	45.0267	0.57	45.0996
2019-03-07 10:54:47	12.5803	288.692	292.212	293.899	292.886	346.56	44.9938	45.0062	0.57	45.1157
2019-03-07 11:09:47	12.5888	288.518	292.212	293.899	292.718	346.382	45.0146	44.9854	0.57	45.1322
2019-03-07 11:24:47	12.5973	288.692	292.212	293.899	292.718	346.205	45.0356	44.9644	0.57	45.1488
2019-03-07 11:39:47	12.6058	288.865	292.38	294.067	292.718	346.028	45.0569	44.9431	0.57	45.1658
2019-03-07 11:54:47	12.6143	288.889	292.24	293.929	292.579	345.851	45.0784	44.9216	0.57	45.1829
2019-03-07 12:09:47	12.6228	289.185	292.686	294.204	292.857	345.674	45.1003	44.8997	0.57	45.2005
2019-03-07 12:24:47	12.6313	289.21	292.38	294.067	292.718	345.497	45.1224	44.8776	0.57	45.2182
2019-03-07 12:39:47	12.6398	289.185	292.184	294.371	292.857	345.321	45.1447	44.8553	0.57	45.2362
2019-03-07 12:54:47	12.6483	289.037	292.044	294.234	292.718	345.144	45.1673	44.8327	0.57	45.2544
2019-03-07 13:09:47	12.6568	289.037	292.212	294.234	292.718	344.968	45.1902	44.8098	0.57	45.273
2019-03-07 13:24:47	12.6653	289.013	292.016	294.371	292.857	344.792	45.2134	44.7866	0.57	45.2919
2019-03-07 13:39:47	12.6738	289.382	292.38	294.401	292.718	344.616	45.2368	44.7632	0.57	45.3109
2019-03-07 13:54:47	12.6823	289.037	292.044	294.401	292.718	344.44	45.2605	44.7395	0.57	45.3303
2019-03-07 14:09:47	12.6908	289.037	292.212	294.401	292.718	344.264	45.2844	44.7156	0.57	45.3499
2019-03-07 14:24:47	12.6993	288.865	292.212	294.401	292.718	344.089	45.3086	44.6914	0.5701	45.3697
2019-03-07 14:39:47	12.7078	288.84	292.519	294.704	292.857	343.913	45.3331	44.6669	0.5701	45.3899
2019-03-07 14:54:47	12.7163	289.087	291.932	294.295	292.44	343.738	45.3579	44.6421	0.5701	45.4104
2019-03-07 15:09:47	12.7248	289.21	292.38	294.568	292.718	343.563	45.3829	44.6171	0.5698	45.4311
2019-03-07 15:24:47	12.7332	288.84	292.351	294.704	292.857	343.388	45.4081	44.5919	0.5695	45.452
2019-03-07 15:39:47	12.7417	289.21	292.044	294.568	292.55	343.213	45.4336	44.5664	0.5694	45.4731
2019-03-07 15:54:47	12.7502	289.062	292.072	294.599	292.411	343.038	45.4594	44.5406	0.5698	45.4946
2019-03-07 16:09:47	12.7587	289.382	292.044	294.735	292.55	342.864	45.4855	44.5145	0.5707	45.5164
2019-03-07 16:24:47	12.7672	288.889	291.735	294.599	292.411	342.69	45.5118	44.4882	0.5717	45.5384
2019-03-07 16:39:47	12.7757	289.037	292.044	294.735	292.55	342.515	45.5383	44.4617	0.5721	45.5606
2019-03-07 16:54:47	12.7842	289.675	292.155	295.006	292.828	342.341	45.5651	44.4349	0.5709	45.5831
2019-03-07 17:09:47	12.7927	289.037	291.875	294.902	292.55	342.168	45.5922	44.4078	0.5676	45.6059
2019-03-07 17:24:47	12.8012	288.865	292.044	294.902	292.55	341.994	45.6196	44.3804	0.5636	45.629
2019-03-07 17:39:47	12.8097	289.382	291.875	294.902	292.55	341.82	45.6471	44.3529	0.5622	45.6523
2019-03-07 17:54:47	12.8182	289.382	291.707	294.902	292.382	341.647	45.675	44.325	0.5666	45.6759
2019-03-07 18:09:48	12.8267	289.382	291.875	294.902	292.382	341.474	45.7031	44.2969	0.5791	45.6997
2019-03-07 18:24:48	12.8352	288.889	291.735	294.933	292.242	341.3	45.7315	44.2685	0.5939	45.7238
2019-03-07 18:39:48	12.8437	289.725	292.044	295.068	292.382	341.127	45.7601	44.2399	0.599	45.7481
2019-03-07 18:54:48	12.8522	289.725	292.044	295.068	292.382	340.955	45.7889	44.2111	0.5828	45.7727
2019-03-07 19:09:48	12.8607	289.382	292.044	295.068	292.382	340.782	45.8181	44.1819	0.5347	45.7976
2019-03-07 19:24:48	12.8692	289.357	292.016	295.203	292.353	340.61	45.8475	44.1525	0.4619	45.8228
2019-03-07 19:39:48	12.8777	289.382	291.707	295.068	292.213	340.438	45.8771	44.1229	0.3829	45.8481
2019-03-07 19:54:48	12.8862	289.062	291.566	294.933	292.073	340.265	45.907	44.093	0.3166	45.8737
2019-03-07 20:09:48	12.8947	289.751	291.396	295.1	292.073	340.094	45.9371	44.0629	0.2803	45.8996
2019-03-07 20:24:48	12.9031	289.457	291.111	294.828	291.79	339.922	45.9675	44.0325	0.2735	45.9258
2019-03-07 20:39:48	12.9116	289.529	292.016	295.369	292.185	339.75	45.9981	44.0019	0.2833	45.9521
2019-03-07 20:54:48	12.9201	289.871	291.679	295.369	292.185	339.579	46.029	43.971	0.2968	45.9788
2019-03-07 21:09:48	12.9286	289.897	291.369	295.235	292.044	339.408	46.0602	43.9398	0.3022	46.0058
2019-03-07 21:24:48	12.9371	289.871	291.679	295.369	292.185	339.237	46.0916	43.9084	0.3008	46.0329
2019-03-07 21:39:48	12.9456	290.187	291.82	295.669	292.324	339.066	46.1232	43.8768	0.303	46.0603
2019-03-07 21:54:48	12.9541	290.068	291.538	295.401	292.044	338.895	46.1551	43.8449	0.3192	46.088
2019-03-07 22:09:48	12.9626	289.529	291.679	295.535	292.185	338.725	46.1872	43.8128	0.3588	46.1159
2019-03-07 22:24:48	12.9711	289.871	291.679	295.535	292.016	338.555	46.2196	43.7804	0.4184	46.1441
2019-03-07 22:39:48	12.9796	289.751	291.227	295.267	291.734	338.384	46.2522	43.7478	0.4864	46.1725
2019-03-07 22:54:48	12.9881	289.554	291.369	295.401	291.875	338.214	46.2851	43.7149	0.5507	46.2012
2019-03-07 23:09:48	12.9966	289.871	291.847	295.701	292.016	338.045	46.3182	43.6818	0.6002	46.2301
2019-03-07 23:24:48	13.0051	289.751	291.227	295.433	291.734	337.875	46.3516	43.6484	0.6325	46.2593
2019-03-07 23:39:48	13.0136	290.239	291.538	295.567	291.706	337.706	46.3852	43.6148	0.6509	46.2887
2019-03-07 23:54:48	13.0221	290.042	291.51	295.701	291.847	337.537	46.4191	43.5809	0.659	46.3184
2019-03-08 00:09:48	13.0306	289.923	291.057	295.433	291.564	337.368	46.4532	43.5468	0.6602	46.3484
2019-03-08 00:24:48	13.0391	290.042	291.679	295.701	291.847	337.199	46.4875	43.5125	0.6582	46.3785
2019-03-08 00:39:48	13.0475	290.068	291.2	295.567	291.706	337.03	46.5221	43.4779	0.6563	46.409
2019-03-08 00:54:48	13.0561	290.068	291.369	295.733	291.706	336.862	46.5569	43.4431	0.658	46.4396
2019-03-08 01:09:48	13.0645	290.042	291.51	295.866	291.678	336.694	46.592	43.408	0.6664	46.4706
2019-03-08 01:24:48	13.073	289.529	291.51	295.866	291.678	336.526	46.6273	43.3727	0.6808	46.5017
2019-03-08 01:39:48	13.0815	289.897	291.369	295.733	291.536	336.358	46.6628	43.3372	0.6981	46.5331
2019-03-08 01:54:48	13.09	289.923	290.717	295.599	291.394	336.19	46.6986	43.3014	0.7149	46.5647
2019-03-08 02:09:48	13.0985	290.239	291.03	295.733	291.367	336.023	46.7346	43.2654	0.7281	46.5966
2019-03-08 02:24:48	13.107	290.409	291.369	295.733	291.536	335.855	46.7709	43.2291	0.7366	46.6288
2019-03-08 02:39:48	13.1155	290.016	291.314	295.999	291.65	335.688	46.8074	43.1926	0.7408	46.6612
2019-03-08 02:54:48	13.124	290.094	290.887	295.765	291.224	335.521	46.8441	43.1559	0.7409	46.6938
2019-03-08 03:09:48	13.1325	290.553	291.172	296.032	291.509	335.355	46.8811	43.1189	0.7373	46.7267
2019-03-08 03:24:48	13.141	290.239	291.03	295.899	291.367	335.188	46.9183	43.0817	0.7327	46.7598
2019-03-08 03:39:48	13.1495	290.383	291.341	296.032	291.339	335.022	46.9558	43.0442	0.731	46.7932
2019-03-08 03:54:48	13.158	290.291	290.743	295.631	290.91	334.856	46.9934	43.0066	0.736	46.8267
2019-03-08 04:09:48	13.1665	290.213	291.341	296.032	291.339	334.69	47.0313	42.9687	0.7512	46.8605
2019-03-08 04:24:48	13.175	290.409	291.03	295.899	291.197	334.524	47.0695	42.9305	0.774	46.8946
2019-03-08 04:39:48	13.1835	290.094	290.887	295.931	291.054	334.359	47.1079	42.8921	0.7979	46.929
2019-03-08 04:54:48	13.192	290.068	291.2	296.064	291.027	334.194	47.1465	42.8535	0.8162	46.9635
2019-03-08 05:09:48	13.2005	290.383	291.003	296.197	291.17	334.029	47.1853	42.8147	0.8228	46.9983
2019-03-08 05:24:48	13.2089	290.042	291.172	296.197	291.17	333.864	47.2244	42.7756	0.8181	47.0333
2019-03-08 05:39:48	13.2174	289.604	290.743	295.798	290.739	333.699	47.2637	42.7363	0.8068	47.0686
2019-03-08 05:54:48	13.2259	290.58	291.03	296.064	291.027	333.535	47.3032	42.6968	0.794	47.104
2019-03-08 06:09:48	13.2344	290.723	291.003	296.197	291.17	333.371	47.343	42.657	0.7841	47.1398
2019-03-08 06:24:48	13.2429	290.213	291.003	296.197	291.17	333.207	47.383	42.617	0.7793	47.1758
2019-03-08 06:39:48	13.2514	290.213	291.003	296.197	291	333.043	47.4232	42.5768	0.7799	47.212
2019-03-08 06:54:48	13.2599	290.239	290.86	296.23	290.856	332.879	47.4637	42.5363	0.7864	47.2485
2019-03-08 07:09:48	13.2684	290.606	290.717	296.097	290.712	332.716	47.5043	42.4957	0.7987	47.2851
2019-03-08 07:24:48	13.2769	290.553	291.003	296.362	291	332.553	47.5452	42.4548	0.8151	47.322
2019-03-08 07:39:48	13.2854	290.383	290.664	296.197	290.829	332.39	47.5863	42.4137	0.8321	47.3591
2019-03-08 07:54:48	13.2939	290.553	290.834	296.362	290.829	332.227	47.6277	42.3723	0.8463	47.3965
2019-03-08 08:09:48	13.3024	290.893	290.664	296.362	290.829	332.065	47.6693	42.3307	0.8547	47.4341
2019-03-08 08:24:48	13.3109	290.042	290.664	296.362	290.829	331.902	47.7111	42.2889	0.857	47.472
2019-03-08 08:39:48	13.3194	290.75	290.69	296.23	290.685	331.74	47.7531	42.2469	0.8552	47.51
2019-03-08 08:54:48	13.3279	290.893	290.323	296.362	290.829	331.578	47.7953	42.2047	0.8514	47.5483
2019-03-08 09:09:48	13.3364	290.239	290.52	296.23	290.515	331.416	47.8378	42.1622	0.8474	47.5868
2019-03-08 09:24:48	13.3449	290.553	290.664	296.362	290.659	331.255	47.8805	42.1195	0.8435	47.6256
2019-03-08 09:39:48	13.3534	290.553	290.664	296.362	290.659	331.094	47.9234	42.0766	0.8388	47.6645
2019-03-08 09:54:48	13.3619	290.409	290.69	296.23	290.515	330.933	47.9665	42.0335	0.8326	47.7037
2019-03-08 10:09:48	13.3703	290.553	290.494	296.362	290.488	330.772	48.0098	41.9902	0.8243	47.7431
2019-03-08 10:24:48	13.3788	290.094	290.376	296.097	290.198	330.611	48.0534	41.9466	0.8149	47.7828
2019-03-08 10:39:48	13.3873	290.409	290.52	296.23	290.343	330.451	48.0972	41.9028	0.8063	47.8227
2019-03-08 10:54:48	13.3958	290.409	290.52	296.23	290.343	330.291	48.1412	41.8588	0.8008	47.8628
2019-03-08 11:09:48	13.4043	290.239	290.52	296.23	290.172	330.131	48.1854	41.8146	0.8002	47.9031
2019-03-08 11:24:48	13.4128	290.068	290.349	296.23	290.172	329.971	48.2298	41.7702	0.8028	47.9436
2019-03-08 11:39:48	13.4213	290.723	290.494	296.362	290.317	329.812	48.2745	41.7255	0.8049	47.9844
2019-03-08 11:54:48	13.4298	289.751	290.205	296.262	290.026	329.652	48.3193	41.6807	0.8026	48.0254
2019-03-08 12:09:48	13.4383	290.068	290.179	296.395	290.172	329.493	48.3644	41.6356	0.7923	48.0666
2019-03-08 12:24:48	13.4468	289.923	290.205	296.262	290.026	329.334	48.4097	41.5903	0.7757	48.1081
2019-03-08 12:39:48	13.4553	290.239	290.349	296.395	290	329.176	48.4552	41.5448	0.7577	48.1497
2019-03-08 12:54:48	13.4638	290.213	290.323	296.527	290.146	329.017	48.5009	41.4991	0.7432	48.1916
2019-03-08 13:09:48	13.4723	290.436	290.034	296.262	289.854	328.859	48.5468	41.4532	0.737	48.2337
2019-03-08 13:24:48	13.4808	290.58	290.008	296.395	290	328.701	48.5929	41.4071	0.7385	48.2759
2019-03-08 13:39:48	13.4893	290.553	290.323	296.527	290.146	328.543	48.6393	41.3607	0.7438	48.3185
2019-03-08 13:54:48	13.4978	290.383	290.494	296.527	289.975	328.386	48.6858	41.3142	0.749	48.3612
2019-03-08 14:09:48	13.5063	290.213	290.153	296.527	289.975	328.229	48.7326	41.2674	0.7504	48.4042
2019-03-08 14:24:48	13.5147	290.409	289.665	296.395	289.829	328.072	48.7796	41.2204	0.7485	48.4474
2019-03-08 14:39:48	13.5233	289.725	290.008	296.395	289.829	327.915	48.8267	41.1733	0.7466	48.4907
2019-03-08 14:54:48	13.5317	290.553	289.982	296.527	289.975	327.758	48.8741	41.1259	0.7481	48.5344
2019-03-08 15:09:48	13.5402	290.383	289.982	296.692	289.975	327.602	48.9217	41.0783	0.7558	48.5782
2019-03-08 15:24:48	13.5487	290.265	289.518	296.428	289.682	327.446	48.9695	41.0305	0.7669	48.6222
2019-03-08 15:39:48	13.5572	290.239	289.837	296.56	289.656	327.29	49.0175	40.9825	0.7751	48.6665
2019-03-08 15:54:48	13.5657	290.383	290.153	296.692	289.803	327.134	49.0657	40.9343	0.7739	48.7109
2019-03-08 16:09:48	13.5742	289.923	289.69	296.428	289.509	326.978	49.1141	40.8859	0.7573	48.7556
2019-03-08 16:24:48	13.5827	290.409	289.837	296.56	289.656	326.823	49.1627	40.8373	0.7289	48.8005
2019-03-08 16:39:48	13.5912	290.068	290.008	296.56	289.656	326.668	49.2115	40.7885	0.6982	48.8456
2019-03-08 16:54:48	13.5997	289.923	289.69	296.428	289.509	326.513	49.2606	40.7394	0.6747	48.891
2019-03-08 17:09:48	13.6082	290.094	289.346	296.428	289.509	326.359	49.3098	40.6902	0.6671	48.9364
2019-03-08 17:24:48	13.6167	289.897	289.493	296.56	289.484	326.204	49.3592	40.6408	0.6723	48.9822
2019-03-08 17:39:48	13.6252	290.75	289.837	296.56	289.484	326.05	49.4088	40.5912	0.6789	49.0281
2019-03-08 17:54:48	13.6337	290.068	289.837	296.725	289.484	325.896	49.4586	40.5414	0.6755	49.0742
2019-03-08 18:09:48	13.6422	290.239	289.665	296.56	289.484	325.743	49.5086	40.4914	0.6521	49.1205
2019-03-08 18:24:48	13.6507	290.239	289.665	296.56	289.484	325.589	49.5588	40.4412	0.6123	49.167
2019-03-08 18:39:48	13.6592	290.58	289.837	296.725	289.484	325.436	49.6092	40.3908	0.5693	49.2138
2019-03-08 18:54:48	13.6677	290.239	289.665	296.725	289.484	325.283	49.6598	40.3402	0.5366	49.2607
2019-03-08 19:09:48	13.6762	290.042	289.982	296.856	289.631	325.13	49.7106	40.2894	0.5259	49.3079
2019-03-08 19:24:48	13.6846	290.553	289.982	296.856	289.459	324.977	49.7616	40.2384	0.533	49.3553
2019-03-08 19:39:48	13.6931	290.409	289.665	296.725	289.311	324.825	49.8128	40.1872	0.5421	49.4028
2019-03-08 19:54:48	13.7016	290.383	289.64	296.856	289.459	324.673	49.8642	40.1358	0.5376	49.4506
2019-03-08 20:09:48	13.7101	290.409	289.837	296.725	289.311	324.521	49.9158	40.0842	0.5052	49.4986
2019-03-08 20:24:48	13.7186	289.7	289.982	296.856	289.459	324.369	49.9675	40.0325	0.4485	49.5467
2019-03-08 20:39:48	13.7271	290.553	289.64	296.856	289.459	324.218	50.0195	39.9805	0.3833	49.5951
2019-03-08 20:54:48	13.7356	290.553	289.64	297.021	289.459	324.067	50.0716	39.9284	0.3254	49.6437
2019-03-08 21:09:48	13.7441	290.239	289.493	296.89	289.311	323.916	50.124	39.876	0.2895	49.6925
2019-03-08 21:24:48	13.7526	290.383	289.468	297.021	289.286	323.765	50.1765	39.8235	0.276	49.7414
2019-03-08 21:39:48	13.7611	290.213	289.811	297.021	289.459	323.615	50.2292	39.7708	0.2758	49.7906
2019-03-08 21:54:48	13.7696	289.554	289.837	296.89	289.138	323.464	50.2821	39.7179	0.2795	49.8399
2019-03-08 22:09:48	13.7781	290.383	289.64	297.021	289.286	323.314	50.3352	39.6648	0.2786	49.8895
2019-03-08 22:24:48	13.7866	289.751	289.69	296.759	288.99	323.164	50.3885	39.6115	0.2734	49.9392
2019-03-08 22:39:48	13.7951	290.383	289.64	297.021	289.286	323.015	50.442	39.558	0.2702	49.9892
2019-03-08 22:54:48	13.8036	290.042	289.811	297.021	289.286	322.865	50.4956	39.5044	0.2752	50.0393
2019-03-08 23:09:48	13.8121	290.068	289.321	296.89	289.138	322.716	50.5495	39.4505	0.2941	50.0897
2019-03-08 23:24:48	13.8206	289.751	289.69	296.759	288.99	322.567	50.6035	39.3965	0.3242	50.1402
2019-03-08 23:39:48	13.8291	289.751	289.346	296.759	288.99	322.419	50.6577	39.3423	0.3568	50.1909
2019-03-08 23:54:48	13.8376	290.357	289.957	297.315	289.434	322.27	50.7121	39.2879	0.3837	50.2418
2019-03-09 00:09:48	13.846	289.897	289.665	297.054	288.965	322.122	50.7667	39.2333	0.3968	50.2929
2019-03-09 00:24:48	13.8545	290.213	289.811	297.185	289.114	321.974	50.8214	39.1786	0.3973	50.3442
2019-03-09 00:39:48	13.863	290.094	289.518	296.923	288.99	321.826	50.8764	39.1236	0.3925	50.3957
2019-03-09 00:54:48	13.8715	290.383	289.811	297.185	289.114	321.679	50.9315	39.0685	0.3894	50.4474
2019-03-09 01:09:48	13.88	290.213	289.64	297.185	289.114	321.531	50.9868	39.0132	0.3944	50.4992
2019-03-09 01:24:48	13.8885	290.068	289.321	297.054	288.965	321.384	51.0423	38.9577	0.4043	50.5513
2019-03-09 01:39:48	13.897	290.042	289.982	297.185	289.114	321.237	51.0979	38.9021	0.4091	50.6035
2019-03-09 01:54:48	13.9055	290.042	289.64	297.185	289.114	321.091	51.1538	38.8462	0.3988	50.656
2019-03-09 02:09:48	13.914	290.213	289.64	297.185	289.114	320.944	51.2098	38.7902	0.3647	50.7086
2019-03-09 02:24:48	13.9225	289.897	289.321	297.054	288.965	320.798	51.266	38.734	0.3114	50.7614
2019-03-09 02:39:48	13.931	289.871	289.64	297.349	289.114	320.652	51.3223	38.6777	0.2528	50.8143
2019-03-09 02:54:48	13.9395	289.897	289.493	297.219	288.965	320.506	51.3789	38.6211	0.2027	50.8675
2019-03-09 03:09:48	13.948	289.923	289.001	297.088	288.816	320.361	51.4356	38.5644	0.1743	50.9208
2019-03-09 03:24:48	13.9565	289.751	289.174	297.088	288.816	320.216	51.4925	38.5075	0.1676	50.9744
2019-03-09 03:39:48	13.965	290.042	289.64	297.349	289.114	320.07	51.5496	38.4504	0.1744	51.0281
2019-03-09 03:54:48	13.9735	289.725	289.493	297.219	288.965	319.926	51.6068	38.3932	0.1863	51.082
2019-03-09 04:09:48	13.982	290.042	289.64	297.349	288.941	319.781	51.6642	38.3358	0.1952	51.136
2019-03-09 04:24:48	13.9905	289.897	289.321	297.219	288.791	319.637	51.7218	38.2782	0.1986	51.1903
2019-03-09 04:39:48	13.999	289.725	289.321	297.219	288.791	319.493	51.7795	38.2205	0.1973	51.2447
2019-03-09 04:54:48	14.0075	290.383	289.64	297.349	288.941	319.349	51.8375	38.1625	0.1924	51.2994
2019-03-09 05:09:48	14.0159	289.897	289.493	297.219	288.791	319.205	51.8955	38.1045	0.1849	51.3541
2019-03-09 05:24:48	14.0244	289.897	289.321	297.219	288.791	319.061	51.9538	38.0462	0.1781	51.4091
2019-03-09 05:39:48	14.0329	290.042	289.468	297.349	288.941	318.918	52.0122	37.9878	0.1763	51.4642
2019-03-09 05:54:48	14.0414	290.239	289.321	297.219	288.791	318.775	52.0708	37.9292	0.1842	51.5195
2019-03-09 06:09:48	14.0499	289.871	289.296	297.349	288.941	318.632	52.1296	37.8704	0.2056	51.575
2019-03-09 06:24:48	14.0584	290.042	289.296	297.349	288.941	318.49	52.1885	37.8115	0.2369	51.6307
2019-03-09 06:39:48	14.0669	289.897	289.149	297.219	288.791	318.347	52.2476	37.7524	0.2695	51.6865
2019-03-09 06:54:48	14.0754	290.383	289.64	297.349	288.767	318.205	52.3069	37.6931	0.2946	51.7426
2019-03-09 07:09:48	14.0839	289.554	288.976	297.219	288.791	318.063	52.3663	37.6337	0.3045	51.7987
2019-03-09 07:24:48	14.0924	289.846	289.443	297.479	289.089	317.922	52.4259	37.5741	0.3018	51.8551
2019-03-09 07:39:48	14.1009	289.554	289.149	297.219	288.618	317.78	52.4857	37.5143	0.2959	51.9117
2019-03-09 07:54:48	14.1094	290.042	289.468	297.349	288.767	317.639	52.5456	37.4544	0.2965	51.9684
2019-03-09 08:09:48	14.1179	290.068	289.321	297.219	288.618	317.498	52.6057	37.3943	0.3124	52.0253
2019-03-09 08:24:48	14.1264	289.725	289.321	297.219	288.618	317.357	52.6659	37.3341	0.3417	52.0823
2019-03-09 08:39:48	14.1349	289.897	289.321	297.219	288.618	317.217	52.7263	37.2737	0.375	52.1395
2019-03-09 08:54:48	14.1434	289.7	289.296	297.349	288.767	317.076	52.7869	37.2131	0.4032	52.1969
2019-03-09 09:09:48	14.1518	290.213	289.296	297.349	288.594	316.936	52.8476	37.1524	0.4175	52.2545
2019-03-09 09:24:48	14.1603	290.068	289.149	297.219	288.618	316.796	52.9085	37.0915	0.4174	52.3122
2019-03-09 09:39:48	14.1688	289.871	289.124	297.349	288.594	316.657	52.9695	37.0305	0.4081	52.3701
2019-03-09 09:54:48	14.1773	289.871	289.296	297.185	288.594	316.517	53.0307	36.9693	0.3947	52.4281
2019-03-09 10:09:48	14.1858	289.725	288.976	297.054	288.444	316.378	53.0921	36.9079	0.3821	52.4864
2019-03-09 10:24:48	14.1943	289.529	289.296	297.185	288.594	316.239	53.1536	36.8464	0.3741	52.5448
2019-03-09 10:39:48	14.2028	289.382	288.976	297.054	288.444	316.1	53.2153	36.7847	0.3737	52.6034
2019-03-09 10:54:48	14.2113	289.554	288.976	296.89	288.444	315.962	53.2771	36.7229	0.3836	52.6621
2019-03-09 11:09:48	14.2198	289.7	288.779	297.021	288.42	315.823	53.3391	36.6609	0.4063	52.721
2019-03-09 11:24:48	14.2283	290.042	289.124	297.021	288.42	315.685	53.4012	36.5988	0.4378	52.78
2019-03-09 11:39:48	14.2368	289.725	288.976	296.725	288.269	315.547	53.4635	36.5365	0.47	52.8392
2019-03-09 11:54:48	14.2453	289.432	288.33	296.461	287.966	315.409	53.5259	36.4741	0.4947	52.8985
2019-03-09 12:09:48	14.2538	289.7	288.952	296.692	288.42	315.272	53.5885	36.4115	0.5045	52.958
2019-03-09 12:24:48	14.2623	289.407	288.654	296.428	288.118	315.135	53.6513	36.3487	0.5019	53.0178
2019-03-09 12:39:48	14.2708	289.554	288.803	296.395	288.269	314.998	53.7142	36.2858	0.4962	53.0776
2019-03-09 12:54:48	14.2793	289.062	288.654	296.262	288.118	314.861	53.7772	36.2228	0.4967	53.1376
2019-03-09 13:09:48	14.2878	289.382	288.457	296.395	288.095	314.724	53.8404	36.1596	0.5118	53.1978
2019-03-09 13:24:48	14.2963	289.357	288.779	296.362	288.246	314.588	53.9038	36.0962	0.5394	53.2582
2019-03-09 13:39:48	14.3048	289.529	288.606	296.197	288.246	314.452	53.9673	36.0327	0.5702	53.3186
2019-03-09 13:54:48	14.3133	289.357	288.779	296.197	288.246	314.316	54.0309	35.9691	0.5947	53.3792
2019-03-09 14:09:48	14.3217	289.407	288.481	295.765	287.943	314.18	54.0947	35.9053	0.6044	53.44
2019-03-09 14:24:48	14.3302	289.675	288.928	296.164	288.396	314.044	54.1586	35.8414	0.6017	53.501
2019-03-09 14:39:48	14.3387	289.529	288.779	295.866	288.071	313.909	54.2227	35.7773	0.5959	53.5621
2019-03-09 14:54:48	14.3472	289.21	288.457	295.733	287.92	313.774	54.287	35.713	0.5965	53.6234
2019-03-09 15:09:48	14.3557	289.357	288.433	295.701	288.071	313.639	54.3513	35.6487	0.6123	53.6847
2019-03-09 15:24:48	14.3642	289.529	288.606	295.701	288.071	313.505	54.4159	35.5841	0.6407	53.7464
2019-03-09 15:39:48	14.3727	288.889	288.132	295.433	287.767	313.37	54.4805	35.5195	0.6718	53.808
2019-03-09 15:54:48	14.3812	289.037	288.283	295.401	287.92	313.236	54.5453	35.4547	0.6954	53.8699
2019-03-09 16:09:48	14.3897	289.037	288.283	295.235	287.744	313.102	54.6103	35.3897	0.7025	53.932
2019-03-09 16:24:48	14.3982	289.013	288.433	295.369	287.897	312.968	54.6754	35.3246	0.6967	53.9942
2019-03-09 16:39:48	14.4067	289.21	288.283	295.068	287.744	312.834	54.7406	35.2594	0.6898	54.0564
2019-03-09 16:54:48	14.4152	288.716	287.783	294.766	287.592	312.701	54.806	35.194	0.6939	54.1189
2019-03-09 17:09:48	14.4237	289.013	288.086	295.037	287.897	312.568	54.8715	35.1285	0.7197	54.1816
2019-03-09 17:24:48	14.4322	288.667	288.26	294.871	287.897	312.435	54.9372	35.0628	0.7635	54.2444
2019-03-09 17:39:48	14.4407	288.692	287.935	294.568	287.569	312.302	55.003	34.997	0.8118	54.3073
2019-03-09 17:54:48	14.4492	288.518	288.109	294.568	287.569	312.17	55.0689	34.9311	0.8511	54.3703
2019-03-09 18:09:48	14.4577	288.84	287.912	294.538	287.721	312.037	55.135	34.865	0.8687	54.4336
2019-03-09 18:24:48	14.4662	288.667	287.912	294.371	287.721	311.905	55.2012	34.7988	0.8673	54.4969
2019-03-09 18:39:48	14.4747	288.84	287.737	294.371	287.721	311.773	55.2675	34.7325	0.8592	54.5604
2019-03-09 18:54:48	14.4831	288.321	287.737	294.204	287.721	311.641	55.334	34.666	0.8571	54.624
2019-03-09 19:09:48	14.4916	288.171	287.585	293.899	287.393	311.51	55.4006	34.5994	0.8724	54.6878
2019-03-09 19:24:48	14.5001	288.321	287.737	293.869	287.546	311.379	55.4674	34.5326	0.9037	54.7518
2019-03-09 19:39:48	14.5086	287.846	287.433	293.592	287.239	311.248	55.5343	34.4657	0.9404	54.8159
2019-03-09 19:54:48	14.5171	288.147	287.563	293.702	287.546	311.117	55.6013	34.3987	0.9721	54.8801
2019-03-09 20:09:49	14.5256	288.171	287.585	293.395	287.217	310.986	55.6685	34.3315	0.9891	54.9445
2019-03-09 20:24:49	14.5341	288.195	287.433	293.255	287.062	310.856	55.7358	34.2642	0.9916	55.009
2019-03-09 20:39:49	14.5426	287.822	287.235	293.226	287.217	310.725	55.8032	34.1968	0.9865	55.0736
2019-03-09 20:54:49	14.5511	288.147	287.388	293.197	287.37	310.595	55.8707	34.1293	0.9808	55.1383
2019-03-09 21:09:49	14.5596	287.997	287.41	293.058	287.217	310.465	55.9384	34.0616	0.9811	55.2033
2019-03-09 21:24:49	14.5681	287.473	287.41	292.889	287.04	310.336	56.0063	33.9937	0.9872	55.2684
2019-03-09 21:39:49	14.5766	287.694	286.926	292.437	286.73	310.206	56.0742	33.9258	0.995	55.3336
2019-03-09 21:54:49	14.5851	287.973	287.212	292.86	287.195	310.077	56.1423	33.8577	0.9998	55.3989
2019-03-09 22:09:49	14.5936	287.822	287.059	292.55	287.04	309.948	56.2105	33.7895	0.9979	55.4644
2019-03-09 22:24:49	14.6021	287.297	287.235	292.55	287.04	309.819	56.2788	33.7212	0.9917	55.53
2019-03-09 22:39:49	14.6106	287.495	287.081	292.239	286.885	309.69	56.3473	33.6527	0.9882	55.5958
2019-03-09 22:54:49	14.6191	287.275	287.037	292.522	287.018	309.562	56.4159	33.5841	0.9944	55.6617
2019-03-09 23:09:49	14.6275	286.791	287.081	292.069	286.708	309.434	56.4846	33.5154	1.0164	55.7277
2019-03-09 23:24:49	14.636	287.45	286.861	292.353	287.018	309.306	56.5535	33.4465	1.0517	55.7939
2019-03-09 23:39:49	14.6445	287.602	286.663	292.325	287.172	309.178	56.6224	33.3776	1.0922	55.8601
2019-03-09 23:54:49	14.653	287.144	286.728	291.899	286.53	309.05	56.6915	33.3085	1.1294	55.9265
2019-03-10 00:09:49	14.6615	287.427	286.839	292.156	286.996	308.923	56.7608	33.2392	1.1554	55.9931
2019-03-10 00:24:49	14.67	286.945	286.529	291.871	286.686	308.796	56.8301	33.1699	1.1671	56.0598
2019-03-10 00:39:49	14.6785	287.099	286.861	291.844	286.842	308.668	56.8996	33.1004	1.1647	56.1266
2019-03-10 00:54:49	14.687	287.275	286.861	291.844	286.665	308.542	56.9692	33.0308	1.1487	56.1936
2019-03-10 01:09:49	14.6955	286.061	286.352	291.701	286.509	308.415	57.0389	32.9611	1.1196	56.2607
2019-03-10 01:24:49	14.704	286.769	286.529	291.53	286.509	308.288	57.1087	32.8913	1.0826	56.3278
2019-03-10 01:39:49	14.7125	286.747	286.685	291.674	286.487	308.162	57.1787	32.8213	1.0456	56.3952
2019-03-10 01:54:49	14.721	286.416	286.352	291.359	286.331	308.036	57.2488	32.7512	1.0166	56.4627
2019-03-10 02:09:49	14.7295	286.217	286.685	291.503	286.487	307.91	57.319	32.681	1.0031	56.5303
2019-03-10 02:24:49	14.738	286.571	286.331	291.503	286.487	307.785	57.3893	32.6107	1.0031	56.598
2019-03-10 02:39:49	14.7465	286.55	286.487	291.647	286.466	307.659	57.4598	32.5402	1.0085	56.6659
2019-03-10 02:54:49	14.755	285.725	285.839	291.043	285.995	307.534	57.5303	32.4697	1.0112	56.7339
2019-03-10 03:09:49	14.7635	286.238	285.997	291.188	286.153	307.409	57.601	32.399	1.0037	56.802
2019-03-10 03:24:49	14.772	286.019	286.487	291.306	286.289	307.284	57.6718	32.3282	0.9863	56.8702
2019-03-10 03:39:49	14.7805	286.394	286.154	291.162	286.132	307.159	57.7427	32.2573	0.965	56.9386
2019-03-10 03:54:49	14.7889	286.061	285.818	291.017	285.974	307.035	57.8138	32.1862	0.9453	57.0071
2019-03-10 04:09:49	14.7974	285.347	285.818	290.845	285.974	306.91	57.8849	32.1151	0.9329	57.0757
2019-03-10 04:24:49	14.8059	285.684	285.976	290.99	285.954	306.786	57.9562	32.0438	0.9287	57.1444
2019-03-10 04:39:49	14.8144	285.505	286.154	290.99	285.954	306.662	58.0276	31.9724	0.9307	57.2133
2019-03-10 04:54:49	14.8229	285.883	285.64	290.845	285.796	306.538	58.099	31.901	0.9371	57.2822
2019-03-10 05:09:49	14.8314	285.327	285.976	290.819	285.775	306.415	58.1707	31.8293	0.9459	57.3514
2019-03-10 05:24:49	14.8399	285.546	285.481	290.527	285.457	306.291	58.2424	31.7576	0.9552	57.4206
2019-03-10 05:39:49	14.8484	285.526	285.461	290.673	285.616	306.168	58.3142	31.6858	0.9635	57.4899
2019-03-10 05:54:49	14.8569	285.327	285.798	290.647	285.596	306.045	58.3862	31.6138	0.969	57.5594
2019-03-10 06:09:49	14.8654	284.988	285.102	290.501	285.437	305.923	58.4582	31.5418	0.9704	57.6289
2019-03-10 06:24:49	14.8739	285.327	285.441	290.647	285.596	305.8	58.5304	31.4696	0.9687	57.6987
2019-03-10 06:39:49	14.8824	285.841	285.421	290.793	285.576	305.677	58.6027	31.3973	0.9671	57.7685
2019-03-10 06:54:49	14.8909	284.988	284.742	290.329	285.257	305.555	58.6751	31.3249	0.9683	57.8385
2019-03-10 07:09:49	14.8994	284.968	285.62	290.476	285.417	305.433	58.7476	31.2524	0.9752	57.9085
2019-03-10 07:24:49	14.9079	284.968	285.262	290.476	285.417	305.311	58.8202	31.1798	0.9873	57.9787
2019-03-10 07:39:49	14.9164	284.627	284.922	290.329	285.077	305.189	58.893	31.107	1.0017	58.049
2019-03-10 07:54:49	14.9249	284.827	284.942	290.008	284.915	305.068	58.9658	31.0342	1.0157	58.1194
2019-03-10 08:09:49	14.9334	285.167	284.922	290.156	285.077	304.947	59.0387	30.9613	1.0268	58.1899
2019-03-10 08:24:49	14.9419	284.083	284.742	290.156	284.896	304.825	59.1118	30.8882	1.0329	58.2606
2019-03-10 08:39:49	14.9503	284.608	285.082	290.303	285.057	304.704	59.1849	30.8151	1.0326	58.3313
2019-03-10 08:54:49	14.9588	284.246	284.723	290.303	285.057	304.584	59.2582	30.7418	1.0248	58.4022
2019-03-10 09:09:49	14.9673	284.788	284.903	290.131	284.877	304.463	59.3316	30.6684	1.0081	58.4732
2019-03-10 09:24:49	14.9758	284.427	284.903	290.131	284.877	304.342	59.4051	30.5949	0.9856	58.5443
2019-03-10 09:39:49	14.9843	284.446	284.38	289.983	284.533	304.222	59.4787	30.5213	0.9625	58.6156
2019-03-10 09:54:49	14.9928	284.246	284.361	289.958	284.696	304.102	59.5523	30.4477	0.9442	58.6868
2019-03-10 10:09:49	15.0013	284.246	284.361	289.958	284.696	303.982	59.6261	30.3739	0.9357	58.7582
2019-03-10 10:24:49	15.0098	284.083	284.198	289.81	284.533	303.863	59.7	30.3	0.9358	58.8298
2019-03-10 10:39:49	15.0183	283.536	284.38	289.81	284.352	303.743	59.774	30.226	0.9393	58.9014
2019-03-10 10:54:49	15.0268	283.883	284.361	289.785	284.514	303.623	59.8481	30.1519	0.9409	58.9732
2019-03-10 11:09:49	15.0353	283.883	284.18	289.785	284.333	303.504	59.9223	30.0777	0.9357	59.0451
2019-03-10 11:24:49	15.0438	283.7	284.361	289.612	284.333	303.385	59.9967	30.0033	0.9245	59.1172
2019-03-10 11:39:49	15.0523	283.719	284.016	289.463	284.169	303.266	60.0711	29.9289	0.9117	59.1893
2019-03-10 11:54:49	15.0608	283.169	284.198	289.463	283.987	303.148	60.1456	29.8544	0.9019	59.2614
2019-03-10 12:09:49	15.0693	282.985	284.016	289.289	283.987	303.029	60.2202	29.7798	0.8991	59.3337
2019-03-10 12:24:49	15.0778	283.518	283.816	289.438	283.969	302.911	60.2949	29.7051	0.9018	59.4062
2019-03-10 12:39:49	15.0863	282.967	284.18	289.265	283.969	302.793	60.3697	29.6303	0.9048	59.4787
2019-03-10 12:54:49	15.0947	283.518	283.998	289.265	283.969	302.675	60.4446	29.5554	0.9028	59.5513
2019-03-10 13:09:49	15.1032	282.967	283.816	289.091	283.786	302.557	60.5196	29.4804	0.8911	59.624
2019-03-10 13:24:49	15.1117	282.8	283.834	288.94	283.62	302.439	60.5948	29.4052	0.8714	59.697
2019-03-10 13:39:49	15.1202	282.783	283.816	288.916	283.603	302.322	60.67	29.33	0.8501	59.7699
2019-03-10 13:54:49	15.1287	282.8	283.284	288.765	283.437	302.204	60.7453	29.2547	0.8335	59.843
2019-03-10 14:09:49	15.1372	282.413	283.45	288.741	283.603	302.087	60.8207	29.1793	0.8273	59.9161
2019-03-10 14:24:49	15.1457	282.615	283.1	288.59	283.252	301.97	60.8962	29.1038	0.8298	59.9894
2019-03-10 14:39:49	15.1542	282.615	283.284	288.59	283.252	301.853	60.9718	29.0282	0.8339	60.0628
2019-03-10 14:54:49	15.1627	282.43	283.284	288.414	283.068	301.737	61.0475	28.9525	0.8328	60.1362
2019-03-10 15:09:49	15.1712	282.598	283.083	288.391	283.235	301.62	61.1232	28.8768	0.8203	60.2097
2019-03-10 15:24:49	15.1797	281.855	283.083	288.391	283.05	301.504	61.1991	28.8009	0.7981	60.2834
2019-03-10 15:39:49	15.1882	281.699	282.748	287.908	282.714	301.388	61.2751	28.7249	0.7735	60.3572
2019-03-10 15:54:49	15.1967	281.87	282.731	288.062	282.883	301.272	61.3512	28.6488	0.7542	60.4311
2019-03-10 16:09:49	15.2052	281.699	282.376	287.731	282.528	301.156	61.4273	28.5727	0.7466	60.505
2019-03-10 16:24:49	15.2137	281.668	283.083	287.863	282.866	301.041	61.5036	28.4964	0.749	60.5792
2019-03-10 16:39:49	15.2222	282.057	282.546	287.709	282.511	300.925	61.5799	28.4201	0.7537	60.6533
2019-03-10 16:54:49	15.2307	281.48	282.899	287.687	282.68	300.81	61.6564	28.3436	0.7529	60.7276
2019-03-10 17:09:49	15.2392	281.495	282.546	287.532	282.325	300.695	61.7329	28.2671	0.7397	60.802
2019-03-10 17:24:49	15.2477	281.292	282.714	287.51	282.495	300.58	61.8095	28.1905	0.7164	60.8764
2019-03-10 17:39:49	15.2561	281.652	282.882	287.488	282.664	300.465	61.8862	28.1138	0.6913	60.951
2019-03-10 17:54:49	15.2646	281.104	282.529	287.333	282.308	300.35	61.963	28.037	0.6731	61.0256
2019-03-10 18:09:49	15.2731	281.292	282.344	287.155	282.122	300.236	62.0399	27.9601	0.6694	61.1004
2019-03-10 18:24:49	15.2816	281.104	282.714	287.155	282.122	300.121	62.1169	27.8831	0.6764	61.1753
2019-03-10 18:39:49	15.2901	280.74	282.36	286.82	281.95	300.007	62.194	27.806	0.6827	61.2503
2019-03-10 18:54:49	15.2986	280.929	281.8	286.82	281.763	299.893	62.2711	27.7289	0.6769	61.3253
2019-03-10 19:09:49	15.3071	280.359	281.987	286.642	281.763	299.779	62.3484	27.6516	0.6486	61.4005
2019-03-10 19:24:49	15.3156	280.944	281.627	286.483	281.401	299.665	62.4257	27.5743	0.6014	61.4757
2019-03-10 19:39:49	15.3241	280.373	281.627	286.303	281.401	299.552	62.5031	27.4969	0.5482	61.551
2019-03-10 19:54:49	15.3326	280.359	281.987	286.462	281.386	299.438	62.5807	27.4193	0.502	61.6265
2019-03-10 20:09:49	15.3411	280.536	281.784	286.442	281.559	299.325	62.6583	27.3417	0.4749	61.702
2019-03-10 20:24:49	15.3496	280.345	281.971	286.442	281.371	299.212	62.7359	27.2641	0.4677	61.7776
2019-03-10 20:39:49	15.3581	280.345	281.784	286.263	281.371	299.099	62.8137	27.1863	0.4736	61.8533
2019-03-10 20:54:49	15.3666	280.55	281.424	286.103	281.007	298.986	62.8916	27.1084	0.4857	61.9291
2019-03-10 21:09:49	15.3751	280.359	281.612	285.923	281.007	298.874	62.9695	27.0305	0.4971	62.005
2019-03-10 21:24:49	15.3836	280.359	281.424	285.923	281.007	298.761	63.0475	26.9525	0.504	62.081
2019-03-10 21:39:49	15.3921	280.536	281.784	285.903	280.992	298.649	63.1256	26.8744	0.5042	62.157
2019-03-10 21:54:49	15.4006	280.345	281.597	285.903	280.992	298.536	63.2038	26.7962	0.4954	62.2332
2019-03-10 22:09:49	15.4091	280.345	281.784	285.723	280.802	298.425	63.2821	26.7179	0.4761	62.3095
2019-03-10 22:24:49	15.4176	279.963	281.597	285.723	280.612	298.313	63.3604	26.6396	0.4498	62.3858
2019-03-10 22:39:49	15.4261	280.154	281.597	285.723	280.612	298.201	63.4389	26.5611	0.4233	62.4622
2019-03-10 22:54:49	15.4345	279.578	281.221	285.542	280.612	298.089	63.5174	26.4826	0.4038	62.5387
2019-03-10 23:09:49	15.443	280.154	281.221	285.361	280.421	297.978	63.596	26.404	0.3976	62.6153
2019-03-10 23:24:49	15.4515	279.385	281.032	285.361	280.421	297.867	63.6747	26.3253	0.4016	62.6921
2019-03-10 23:39:49	15.46	279.591	281.046	285.017	280.051	297.755	63.7534	26.2466	0.4069	62.7688
2019-03-10 23:54:49	15.4685	278.997	281.032	285.18	280.229	297.644	63.8323	26.1677	0.4044	62.8457
2019-03-11 00:09:49	15.477	279.191	281.032	284.998	280.037	297.534	63.9112	26.0888	0.3856	62.9226
2019-03-11 00:24:49	15.4855	279.191	281.032	284.998	280.037	297.423	63.9902	26.0098	0.3533	62.9997
2019-03-11 00:39:49	15.494	278.997	280.843	284.815	279.845	297.312	64.0693	25.9307	0.3172	63.0768
2019-03-11 00:54:49	15.5025	278.997	280.843	284.815	279.845	297.202	64.1484	25.8516	0.2872	63.1539
2019-03-11 01:09:49	15.511	278.607	281.032	284.633	279.652	297.092	64.2277	25.7723	0.2722	63.2313
2019-03-11 01:24:49	15.5195	278.814	280.667	284.284	279.471	296.981	64.307	25.693	0.2714	63.3087
2019-03-11 01:39:49	15.528	278.607	280.653	284.45	279.458	296.872	64.3864	25.6136	0.2768	63.3861
2019-03-11 01:54:49	15.5365	278.423	280.476	284.284	279.276	296.762	64.4659	25.5341	0.2805	63.4637
2019-03-11 02:09:49	15.545	278.411	280.463	284.266	279.264	296.652	64.5454	25.4546	0.2754	63.5413
2019-03-11 02:24:49	15.5535	278.226	280.667	283.916	279.081	296.542	64.625	25.375	0.2619	63.619
2019-03-11 02:39:49	15.562	278.791	280.829	284.249	279.252	296.433	64.7047	25.2953	0.2457	63.6968
2019-03-11 02:54:49	15.5705	278.607	280.463	283.898	279.069	296.324	64.7845	25.2155	0.2327	63.7747
2019-03-11 03:09:49	15.579	278.411	280.272	283.898	278.874	296.214	64.8643	25.1357	0.2281	63.8526
2019-03-11 03:24:49	15.5875	278.018	280.08	283.714	278.874	296.106	64.9443	25.0557	0.2305	63.9307
2019-03-11 03:39:49	15.5959	277.82	280.272	283.528	278.874	295.997	65.0243	24.9757	0.234	64.0088
2019-03-11 03:54:49	15.6044	278.215	280.272	283.528	278.678	295.888	65.1043	24.8957	0.2327	64.0869
2019-03-11 04:09:49	15.6129	277.82	280.08	283.343	278.678	295.779	65.1845	24.8155	0.2211	64.1653
2019-03-11 04:24:49	15.6214	277.433	279.901	283.173	278.296	295.671	65.2647	24.7353	0.2005	64.2436
2019-03-11 04:39:49	15.6299	277.033	279.709	282.987	278.296	295.563	65.345	24.655	0.1768	64.322
2019-03-11 04:54:49	15.6384	277.82	280.08	283.157	278.285	295.454	65.4254	24.5746	0.1556	64.4006
2019-03-11 05:09:49	15.6469	277.033	279.709	282.8	278.098	295.346	65.5058	24.4942	0.1425	64.4791
2019-03-11 05:24:49	15.6554	277.023	279.889	282.783	278.087	295.238	65.5863	24.4137	0.1383	64.5578
2019-03-11 05:39:49	15.6639	277.033	279.322	282.612	277.899	295.131	65.6669	24.3331	0.1407	64.6366
2019-03-11 05:54:49	15.6724	276.63	279.322	282.424	277.7	295.023	65.7475	24.2525	0.1472	64.7153
2019-03-11 06:09:49	15.6809	276.822	279.503	282.408	277.889	294.916	65.8282	24.1718	0.1555	64.7942
2019-03-11 06:24:49	15.6894	276.436	279.14	282.061	277.511	294.808	65.909	24.091	0.1623	64.8732
2019-03-11 06:39:49	15.6979	276.822	279.503	282.22	277.69	294.701	65.9899	24.0101	0.1636	64.9523
2019-03-11 06:54:49	15.7064	276.419	279.31	282.031	277.69	294.594	66.0708	23.9292	0.1556	65.0314
2019-03-11 07:09:49	15.7149	276.612	279.491	282.205	277.68	294.487	66.1518	23.8482	0.1349	65.1106
2019-03-11 07:24:49	15.7234	276.225	279.128	281.667	277.099	294.38	66.2329	23.7671	0.1041	65.1899
2019-03-11 07:39:49	15.7318	276.419	278.921	281.842	277.291	294.273	66.314	23.686	0.0698	65.2692
2019-03-11 07:54:49	15.7403	275.816	278.933	281.476	277.099	294.166	66.3952	23.6048	0.0387	65.3486
2019-03-11 08:09:49	15.7488	276.428	278.737	281.285	276.898	294.06	66.4765	23.5235	0.0172	65.4281
2019-03-11 08:24:49	15.7573	276.216	279.115	281.462	277.09	293.954	66.5578	23.4422	0.0077	65.5077
2019-03-11 08:39:49	15.7658	276.013	278.921	281.271	276.889	293.848	66.6392	23.3608	0.0097	65.5873
2019-03-11 08:54:49	15.7743	275.808	278.921	281.08	276.889	293.741	66.7207	23.2793	0.0229	65.6671
2019-03-11 09:09:49	15.7828	275.801	278.909	281.257	276.879	293.635	66.8022	23.1978	0.0467	65.7468
2019-03-11 09:24:49	15.7913	276.013	278.726	280.888	276.686	293.53	66.8838	23.1162	0.0772	65.8267
2019-03-11 09:39:49	15.7998	274.581	278.356	280.529	276.093	293.424	66.9655	23.0345	0.1083	65.9066
2019-03-11 09:54:49	15.8083	275.808	278.726	280.696	276.484	293.318	67.0472	22.9528	0.1337	65.9866
2019-03-11 10:09:49	15.8168	275.405	278.345	280.516	276.085	293.213	67.129	22.871	0.1478	66.0667
2019-03-11 10:24:49	15.8253	274.992	278.147	280.322	276.085	293.107	67.2109	22.7891	0.1509	66.1468
2019-03-11 10:39:49	15.8338	275.192	278.53	280.31	276.076	293.002	67.2928	22.7072	0.1474	66.227
2019-03-11 10:54:49	15.8423	274.992	278.147	280.128	275.88	292.897	67.3748	22.6252	0.1417	66.3073
2019-03-11 11:09:49	15.8508	274.569	278.53	280.116	275.872	292.792	67.4569	22.5431	0.1379	66.3877
2019-03-11 11:24:49	15.8593	274.777	277.939	280.116	275.872	292.687	67.539	22.461	0.1371	66.4681
2019-03-11 11:39:49	15.8678	274.985	278.137	279.921	275.666	292.582	67.6211	22.3789	0.138	66.5485
2019-03-11 11:54:49	15.8763	274.777	278.137	279.726	275.666	292.478	67.7034	22.2966	0.1395	66.6291
2019-03-11 12:09:49	15.8848	274.985	278.53	279.726	275.46	292.373	67.7857	22.2143	0.1406	66.7097
2019-03-11 12:24:49	15.8933	274.359	278.137	279.531	275.253	292.269	67.8681	22.1319	0.1408	66.7905
2019-03-11 12:39:49	15.9017	274.777	278.137	279.531	275.253	292.165	67.9505	22.0495	0.1406	66.8712
2019-03-11 12:54:49	15.9102	274.777	277.939	279.334	275.253	292.061	68.033	21.967	0.1402	66.952
2019-03-11 13:09:49	15.9187	274.569	278.137	279.138	275.046	291.957	68.1155	21.8845	0.1398	67.0329
2019-03-11 13:24:49	15.9272	274.359	278.137	279.138	274.837	291.853	68.1981	21.8019	0.1395	67.1138
2019-03-11 13:39:49	15.9357	274.562	277.928	279.126	275.039	291.749	68.2808	21.7192	0.1396	67.1949
2019-03-11 13:54:49	15.9442	273.737	277.162	278.565	274.219	291.645	68.3635	21.6365	0.1398	67.2759
2019-03-11 14:09:49	15.9527	273.944	277.352	278.554	274.425	291.542	68.4463	21.5537	0.1404	67.3571
2019-03-11 14:24:49	15.9612	274.149	277.542	278.544	274.419	291.438	68.5291	21.4709	0.141	67.4383
2019-03-11 14:39:49	15.9697	274.161	277.162	278.165	274.007	291.335	68.612	21.388	0.1412	67.5195
2019-03-11 14:54:49	15.9782	273.732	277.352	278.155	274.002	291.232	68.695	21.305	0.1405	67.6009
2019-03-11 15:09:49	15.9867	273.933	277.532	278.533	274.413	291.128	68.778	21.222	0.1386	67.6823
2019-03-11 15:24:49	15.9952	273.732	277.552	277.954	273.79	291.026	68.8611	21.1389	0.1365	67.7638
2019-03-11 15:39:49	16.0037	273.519	276.951	277.753	273.79	290.923	68.9442	21.0558	0.1357	67.8453
2019-03-11 15:54:49	16.0122	273.514	277.343	277.945	273.784	290.82	69.0274	20.9726	0.1381	67.9269
2019-03-11 16:09:49	16.0207	273.938	276.74	277.743	273.784	290.717	69.1106	20.8894	0.1452	68.0085
2019-03-11 16:24:49	16.0292	273.087	276.942	277.542	273.572	290.615	69.1939	20.8061	0.1559	68.0902
2019-03-11 16:39:49	16.0377	273.519	277.152	277.349	273.147	290.512	69.2773	20.7227	0.1676	68.172
2019-03-11 16:54:49	16.0462	273.087	276.538	277.339	273.358	290.41	69.3607	20.6393	0.1775	68.2538
2019-03-11 17:09:49	16.0546	272.872	277.142	277.137	273.143	290.308	69.4442	20.5558	0.1831	68.3357
2019-03-11 17:24:49	16.0631	273.297	277.133	277.33	273.353	290.205	69.5277	20.4723	0.1843	68.4177
2019-03-11 17:39:49	16.0716	272.01	276.353	276.539	272.501	290.103	69.6113	20.3887	0.1829	68.4997
2019-03-11 17:54:49	16.0801	272.44	276.942	276.933	272.928	290.002	69.6949	20.3051	0.1807	68.5818
2019-03-11 18:09:49	16.0886	272.443	276.141	276.531	272.498	289.9	69.7786	20.2214	0.1792	68.6639
2019-03-11 18:24:49	16.0971	272.868	276.53	276.72	272.708	289.798	69.8623	20.1377	0.1789	68.7461
2019-03-11 18:39:49	16.1056	272.226	276.141	276.325	272.279	289.696	69.9461	20.0539	0.1792	68.8283
2019-03-11 18:54:49	16.1141	272.226	275.936	276.119	272.06	289.595	70.03	19.97	0.1798	68.9107
2019-03-11 19:09:49	16.1226	272.004	276.336	276.318	272.276	289.493	70.1138	19.8862	0.1802	68.9929
2019-03-11 19:24:49	16.1311	272.226	275.731	275.911	271.84	289.392	70.1978	19.8022	0.1803	69.0754
2019-03-11 19:39:49	16.1396	272.228	275.739	275.501	271.399	289.291	70.2818	19.7182	0.1802	69.1579
2019-03-11 19:54:49	16.1481	271.79	275.326	275.501	271.399	289.19	70.3658	19.6342	0.18	69.2404
2019-03-11 20:09:49	16.1566	271.785	275.928	275.696	271.837	289.089	70.4499	19.5501	0.1799	69.323
2019-03-11 20:24:49	16.1651	271.785	275.928	275.696	271.617	288.988	70.5341	19.4659	0.1799	69.4057
2019-03-11 20:39:49	16.1736	271.567	275.526	275.284	271.397	288.887	70.6183	19.3817	0.1799	69.4884
2019-03-11 20:54:49	16.1821	271.565	275.724	275.278	271.395	288.787	70.7026	19.2974	0.18	69.5712
2019-03-11 21:09:49	16.1906	271.565	275.724	275.278	271.172	288.686	70.7869	19.2131	0.18	69.654
2019-03-11 21:24:49	16.1991	271.565	275.724	275.278	271.172	288.586	70.8712	19.1288	0.18	69.7368
2019-03-11 21:39:49	16.2076	270.901	275.119	274.656	270.5	288.485	70.9556	19.0444	0.18	69.8197
2019-03-11 21:54:50	16.216	271.123	275.112	274.651	270.499	288.385	71.0401	18.9599	0.18	69.9027
2019-03-11 22:09:50	16.2245	271.123	274.904	274.438	270.499	288.285	71.1246	18.8754	0.18	69.9858
2019-03-13 01:01:49	17.1374	255.266	258.796	251.377	247.258	277.979	80.4286	9.5714	0.2483	79.1584
2019-03-13 01:16:49	17.1459	255.266	258.498	251.377	247.258	277.886	80.5167	9.4833	0.2306	79.2455
2019-03-13 01:31:49	17.1544	254.28	258.199	251.004	246.842	277.793	80.6049	9.3951	0.2168	79.3327
2019-03-13 01:46:49	17.1629	254.611	257.897	250.626	246.421	277.701	80.693	9.307	0.2208	79.4199
2019-03-13 02:01:49	17.1714	254.94	257.897	250.626	246.421	277.608	80.7812	9.2188	0.2565	79.5071
2019-03-13 02:16:49	17.1799	253.606	257.593	250.244	245.994	277.516	80.8694	9.1306	0.3294	79.5943
2019-03-13 02:31:49	17.1884	254.967	257.615	250.665	246.045	277.424	80.9576	9.0424	0.4216	79.6815
2019-03-13 02:46:49	17.1969	254.308	257.615	250.285	246.045	277.331	81.0459	8.9541	0.511	79.7688
2019-03-13 03:01:49	17.2054	253.944	256.977	249.466	245.121	277.239	81.1341	8.8659	0.5759	79.8561
2019-03-13 03:16:49	17.2139	253.606	256.666	249.071	244.676	277.147	81.2224	8.7776	0.6025	79.9434
2019-03-13 03:31:49	17.2224	252.919	256.034	249.071	244.676	277.055	81.3107	8.6893	0.6009	80.0308
2019-03-13 03:46:49	17.2309	252.919	255.391	248.67	244.223	276.962	81.399	8.601	0.5849	80.1181
2019-03-13 04:01:49	17.2394	252.919	255.714	248.264	243.764	276.87	81.4873	8.5127	0.5684	80.2054
2019-03-13 04:16:49	17.2478	253.295	255.739	248.31	243.822	276.778	81.5756	8.4244	0.5613	80.2928
2019-03-13 04:31:49	17.2564	251.793	254.68	246.483	242.214	276.686	81.664	8.336	0.5617	80.3803
2019-03-13 04:46:49	17.2648	251.432	254.346	246.483	241.721	276.594	81.7523	8.2477	0.566	80.4676
2019-03-13 05:01:49	17.2733	251.432	254.01	246.046	241.219	276.502	81.8407	8.1593	0.5704	80.5551
2019-03-13 05:16:49	17.2818	250.697	253.67	245.602	240.708	276.41	81.9291	8.0709	0.5723	80.6425
2019-03-13 05:31:49	17.2903	250.697	253.327	245.153	240.708	276.318	82.0175	7.9825	0.5722	80.73
2019-03-13 05:46:49	17.2988	250.697	252.98	245.153	240.188	276.226	82.106	7.894	0.5711	80.8176
2019-03-13 06:01:49	17.3073	250.324	252.63	244.696	239.658	276.134	82.1944	7.8056	0.5699	80.9051
2019-03-13 06:16:49	17.3158	249.946	252.63	244.232	239.658	276.043	82.2829	7.7171	0.5694	80.9926
2019-03-13 06:31:49	17.3243	249.946	252.276	243.761	239.118	275.951	82.3713	7.6287	0.5694	81.0801
2019-03-13 06:46:49	17.3328	249.563	251.918	243.761	238.567	275.859	82.4598	7.5402	0.5697	81.1677
2019-03-13 07:01:49	17.3413	249.563	251.557	243.283	238.567	275.767	82.5483	7.4517	0.57	81.2553
2019-03-13 07:16:49	17.3498	249.177	251.191	243.283	238.005	275.676	82.6368	7.3632	0.5702	81.3429
2019-03-13 07:31:49	17.3583	248.785	251.191	242.796	238.005	275.584	82.7254	7.2746	0.5702	81.4306
2019-03-13 07:46:49	17.3668	248.389	250.822	242.302	237.431	275.492	82.8139	7.1861	0.5701	81.5182
2019-03-13 08:01:49	17.3753	248.389	250.448	242.302	236.845	275.401	82.9025	7.0975	0.57	81.6059
2019-03-13 08:16:49	17.3838	247.987	250.07	241.798	236.845	275.309	82.991	7.009	0.57	81.6935
2019-03-13 08:31:49	17.3923	247.987	249.688	241.286	236.247	275.218	83.0796	6.9204	0.57	81.7812
2019-03-13 08:46:49	17.4008	247.581	249.301	241.286	235.635	275.126	83.1682	6.8318	0.57	81.869
2019-03-13 09:01:49	17.4093	247.169	248.909	240.764	235.635	275.035	83.2568	6.7432	0.57	81.9567
2019-03-13 09:16:49	17.4177	247.169	248.909	240.764	235.635	274.943	83.3454	6.6546	0.57	82.0444
2019-03-13 09:31:49	17.4262	246.751	248.513	240.233	235.008	274.852	83.4341	6.5659	0.57	82.1322
2019-03-13 09:46:49	17.4347	246.751	248.513	239.692	235.008	274.761	83.5227	6.4773	0.57	82.22
2019-03-13 10:01:49	17.4432	246.328	248.111	239.692	234.366	274.669	83.6114	6.3886	0.57	82.3078
2019-03-13 10:16:49	17.4517	245.899	247.705	239.139	234.366	274.578	83.7	6.3	0.57	82.3955
2019-03-13 10:31:49	17.4602	245.899	247.293	239.139	234.366	274.487	83.7887	6.2113	0.57	82.4834
2019-03-13 10:46:49	17.4687	245.899	246.875	238.576	233.708	274.395	83.8774	6.1226	0.57	82.5712
2019-03-13 11:01:49	17.4772	245.464	246.875	238.576	233.034	274.304	83.9661	6.0339	0.57	82.6591
2019-03-13 11:16:49	17.4857	245.023	246.452	238.001	233.034	274.213	84.0548	5.9452	0.57	82.7469
2019-03-13 11:31:49	17.4942	245.077	246.502	238.084	233.138	274.122	84.1435	5.8565	0.57	82.8348
2019-03-13 11:46:49	17.5027	244.575	245.588	237.414	232.341	274.031	84.2322	5.7678	0.57	82.9227
2019-03-13 12:01:49	17.5112	244.575	245.588	237.414	232.341	273.939	84.3209	5.6791	0.57	83.0105
2019-03-13 12:16:49	17.5197	244.121	245.147	236.813	231.629	273.848	84.4097	5.5903	0.57	83.0985
2019-03-13 12:31:49	17.5282	243.659	244.699	236.813	231.629	273.757	84.4984	5.5016	0.57	83.1864
2019-03-13 12:46:49	17.5367	243.659	244.699	236.199	231.629	273.666	84.5872	5.4128	0.57	83.2743
2019-03-13 13:01:49	17.5452	243.659	244.244	236.199	230.896	273.575	84.676	5.324	0.57	83.3623
2019-03-13 13:16:49	17.5537	243.25	244.301	236.291	231.742	273.484	84.7647	5.2353	0.57	83.4502
2019-03-13 13:31:49	17.5621	242.714	243.782	235.571	230.142	273.393	84.8535	5.1465	0.57	83.5382
2019-03-13 13:46:49	17.5707	242.23	243.313	234.928	230.142	273.302	84.9423	5.0577	0.57	83.6262
2019-03-13 14:01:49	17.5791	242.23	242.837	234.928	230.142	273.211	85.0311	4.9689	0.57	83.7142
2019-03-13 14:16:49	17.5876	242.23	242.352	234.268	229.365	273.12	85.1199	4.8801	0.57	83.8022
2019-03-13 14:31:49	17.5961	241.737	241.859	234.268	229.365	273.029	85.2087	4.7913	0.57	83.8902
2019-03-13 14:46:49	17.6046	241.236	241.859	233.591	228.562	272.938	85.2976	4.7024	0.57	83.9783
2019-03-13 15:01:49	17.6131	240.726	240.848	233.591	228.562	272.848	85.3864	4.6136	0.57	84.0663
2019-03-13 15:16:49	17.6216	240.726	240.848	233.591	228.562	272.757	85.4752	4.5248	0.57	84.1543
2019-03-13 15:31:49	17.6301	240.726	240.328	232.897	227.732	272.666	85.5641	4.4359	0.57	84.2424
2019-03-13 15:46:49	17.6386	240.207	240.328	232.897	227.732	272.575	85.6529	4.3471	0.57	84.3304
2019-03-13 16:01:49	17.6471	240.207	239.799	232.897	227.732	272.484	85.7418	4.2582	0.57	84.4186
2019-03-13 16:16:49	17.6556	239.678	239.799	232.183	226.874	272.393	85.8306	4.1694	0.57	84.5066
2019-03-13 16:31:49	17.6641	239.678	239.26	232.183	226.874	272.303	85.9195	4.0805	0.57	84.5947
2019-03-13 16:46:49	17.6726	239.139	238.71	232.183	226.874	272.212	86.0084	3.9916	0.57	84.6828
2019-03-13 17:01:49	17.6811	239.214	238.788	232.296	227.018	272.121	86.0972	3.9028	0.57	84.7709
2019-03-13 17:16:49	17.6896	238.589	238.149	231.448	225.983	272.03	86.1861	3.8139	0.57	84.859
2019-03-13 17:31:49	17.6981	238.028	237.576	230.692	225.983	271.94	86.275	3.725	0.57	84.9472
2019-03-13 17:46:49	17.7066	238.028	236.991	230.692	225.059	271.849	86.3639	3.6361	0.57	85.0353
2019-03-13 18:01:49	17.7151	237.456	236.991	230.692	225.059	271.758	86.4528	3.5472	0.57	85.1235
2019-03-13 18:16:49	17.7235	238.108	237.077	230.814	226.135	271.668	86.5417	3.4583	0.57	85.2116
2019-03-13 18:31:49	17.732	236.871	236.393	229.912	224.096	271.577	86.6306	3.3694	0.57	85.2998
2019-03-13 18:46:49	17.7405	236.273	235.782	229.107	224.096	271.486	86.7195	3.2805	0.57	85.3879
2019-03-13 19:01:49	17.749	236.273	235.156	229.107	NaN	271.396	86.8084	3.1916	0.57	85.4761
2019-03-13 19:16:50	17.7575	236.956	235.873	229.24	NaN	271.305	86.8973	3.1027	0.57	85.5643
2019-03-13 19:31:50	17.766	235.662	234.515	228.275	NaN	271.214	86.9862	3.0138	0.57	85.6524
2019-03-13 19:46:50	17.7745	235.662	234.515	227.414	NaN	271.124	87.0751	2.9249	0.57	85.7406
2019-03-13 20:01:50	17.783	235.036	233.858	227.414	NaN	271.033	87.164	2.836	0.57	85.8288
2019-03-13 20:16:50	17.7915	235.036	233.184	226.521	NaN	270.943	87.2529	2.7471	0.57	85.917
2019-03-13 20:31:50	17.8	234.396	233.184	225.594	NaN	270.852	87.3418	2.6582	0.57	86.0052
2019-03-13 20:46:50	17.8085	234.396	232.492	225.594	NaN	270.762	87.4308	2.5692	0.57	86.0935
2019-03-13 21:01:50	17.817	233.739	231.781	224.629	NaN	270.671	87.5197	2.4803	0.57	86.1816
2019-03-13 21:16:50	17.8255	233.739	231.781	224.629	NaN	270.58	87.6086	2.3914	0.57	86.2698
2019-03-13 21:31:50	17.834	233.066	231.049	223.622	NaN	270.49	87.6975	2.3025	0.57	86.358
2019-03-13 21:46:50	17.8425	233.84	231.894	223.798	NaN	270.399	87.7864	2.2136	0.57	86.4462
2019-03-13 22:01:50	17.851	233.066	230.296	NaN	NaN	270.309	87.8754	2.1246	0.57	86.5346
2019-03-13 22:16:50	17.8595	233.17	231.167	NaN	NaN	270.218	87.9643	2.0357	0.57	86.6228
2019-03-13 22:31:50	17.868	232.483	230.418	NaN	NaN	270.128	88.0532	1.9468	0.57	86.711
2019-03-13 22:46:50	17.8764	231.663	229.519	NaN	NaN	270.037	88.1421	1.8579	0.57	86.7992
2019-03-13 23:01:50	17.8849	231.663	228.717	NaN	NaN	269.947	88.2311	1.7689	0.57	86.8875
2019-03-13 23:16:50	17.8934	230.932	228.717	NaN	NaN	269.856	88.32	1.68	0.5699	86.9757
2019-03-13 23:31:50	17.9019	230.932	227.888	NaN	NaN	269.766	88.4089	1.5911	0.5699	87.064
2019-03-13 23:46:50	17.9104	231.776	228.026	NaN	NaN	269.675	88.4978	1.5022	0.5699	87.1522
2019-03-14 00:01:50	17.9189	231.049	228.026	NaN	NaN	269.585	88.5867	1.4133	0.57	87.2404
2019-03-14 00:16:50	17.9274	229.403	226.141	NaN	NaN	269.494	88.6757	1.3243	0.5702	87.3288
2019-03-14 00:31:50	17.9359	229.403	226.141	NaN	NaN	269.404	88.7646	1.2354	0.5704	87.417
2019-03-14 00:46:50	17.9444	228.602	225.217	NaN	NaN	269.313	88.8535	1.1465	0.5703	87.5052
2019-03-14 01:01:50	17.9529	229.53	226.292	NaN	NaN	269.223	88.9424	1.0576	0.5699	87.5935
2019-03-14 01:16:50	17.9614	229.53	225.375	NaN	NaN	269.132	89.0313	0.9687	0.5692	87.6817
2019-03-14 01:31:50	17.9699	228.602	224.255	NaN	NaN	269.042	89.1202	0.8798	0.5686	87.77
2019-03-14 01:46:50	17.9784	228.734	224.422	NaN	NaN	268.952	89.2091	0.7909	0.5688	87.8583
2019-03-14 02:01:50	17.9869	226.916	223.253	NaN	NaN	268.861	89.298	0.702	0.5703	87.9465
2019-03-14 02:16:50	17.9954	227.911	223.428	NaN	NaN	268.771	89.3869	0.6131	0.573	88.0348
2019-03-14 02:31:50	18.0038	226.916	NaN	NaN	222.35	268.68	89.4758	0.5242	0.5752	88.1231
2019-03-14 02:46:50	18.0123	226.027	NaN	NaN	222.35	268.59	89.5647	0.4353	0.5746	88.2113
2019-03-14 03:01:50	18.0207	226.027	NaN	NaN	222.35	268.499	89.6536	0.3464	0.569	88.2996
2019-03-14 03:16:50	18.0292	225.104	NaN	NaN	222.35	268.409	89.7424	0.2576	0.5576	88.3878
2019-03-14 03:31:50	18.0376	225.262	NaN	NaN	222.421	268.318	89.8313	0.1687	0.5432	88.4761
2019-03-14 03:46:50	18.0461	224.143	NaN	221.484	222.35	268.228	89.9202	0.0798	0.5292	88.5643
2019-03-14 04:01:50	18.0545	225.262	NaN	221.554	217.427	268.137	90.0091	-0.0091	0.5191	88.6526
2019-03-14 04:16:50	18.063	224.309	NaN	221.554	217.427	268.047	90.0979	-0.0979	0.5149	88.7408
2019-03-14 04:31:50	18.0714	NaN	NaN	221.484	217.358	267.956	90.1868	-0.1868	0.5152	88.8291
2019-03-14 04:46:50	18.0798	NaN	NaN	216.525	213.009	267.866	90.2756	-0.2756	0.5177	88.9173
2019-03-14 05:01:50	18.0883	NaN	NaN	212.27	209.233	267.775	90.3645	-0.3645	0.5202	89.0056
2019-03-14 05:16:50	18.0967	219.673	214.208	204.983	202.651	267.685	90.4533	-0.4533	0.5214	89.0938
2019-03-14 05:31:50	18.1052	211.625	210.414	196.632	194.977	267.594	90.5421	-0.5421	0.5213	89.182
2019-03-14 05:46:50	18.1136	199.823	198.462	190.1	187.103	267.504	90.631	-0.631	0.5206	89.2703
2019-03-14 06:01:50	18.1221	191.411	191.858	183.248	179.658	267.413	90.7198	-0.7198	0.5199	89.3586
2019-03-14 06:16:50	18.1305	183.565	183.444	176.598	173.872	267.323	90.8086	-0.8086	0.5197	89.4468
2019-03-14 06:31:50	18.1389	177.527	178.211	171.329	168.335	267.232	90.8974	-0.8974	0.5197	89.535
2019-03-14 06:46:50	18.1474	171.79	172.886	166.211	163.161	267.142	90.9862	-0.9862	0.5199	89.6232
2019-03-14 07:01:50	18.1558	167.107	168.458	161.959	158.885	267.051	91.075	-1.075	0.52	89.7115
2019-03-14 07:16:50	18.1643	162.646	164.076	157.857	154.851	266.96	91.1638	-1.1638	0.52	89.7997
2019-03-14 07:31:50	18.1727	158.952	160.426	154.427	151.874	266.87	91.2525	-1.2525	0.52	89.8878
2019-03-14 07:46:50	18.1811	155.748	157.745	151.425	148.867	266.779	91.3413	-1.3413	0.5199	89.9761
2019-03-14 08:01:50	18.1896	152.949	154.899	148.786	146.225	266.688	91.43	-1.43	0.52	90.0642
2019-03-14 08:16:50	18.198	150.466	152.375	146.117	143.872	266.598	91.5188	-1.5188	0.5203	90.1525
2019-03-14 08:31:50	18.2065	147.938	150.11	143.743	141.501	266.507	91.6075	-1.6075	0.5205	90.2406
2019-03-14 08:46:50	18.2149	145.944	147.734	141.863	139.593	266.417	91.6963	-1.6963	0.5204	90.3289
2019-03-14 09:01:50	18.2234	143.871	146.183	139.898	137.841	266.326	91.785	-1.785	0.5199	90.417
2019-03-14 09:16:50	18.2318	142.208	144.182	138.1	136.222	266.235	91.8737	-1.8737	0.5189	90.5052
2019-03-14 09:31:50	18.2403	140.452	142.859	136.642	134.715	266.145	91.9624	-1.9624	0.5181	90.5933
2019-03-14 09:46:50	18.2487	139.024	141.372	135.277	133.307	266.054	92.0511	-2.0511	0.5183	90.6815
2019-03-14 10:01:50	18.2571	137.685	139.981	133.816	131.984	265.963	92.1398	-2.1398	0.5204	90.7697
2019-03-14 10:16:50	18.2656	136.424	138.887	132.614	130.888	265.873	92.2284	-2.2284	0.5242	90.8577
2019-03-14 10:31:50	18.274	135.231	137.643	131.475	129.699	265.782	92.3171	-2.3171	0.5272	90.9459
2019-03-14 10:46:50	18.2825	134.099	136.658	130.392	128.708	265.691	92.4057	-2.4057	0.5263	91.034
2019-03-14 11:01:50	18.2909	133.173	135.716	129.359	127.758	265.6	92.4944	-2.4944	0.5186	91.1222
2019-03-14 11:16:50	18.2994	132.249	134.602	128.477	126.812	265.51	92.583	-2.583	0.5027	91.2103
2019-03-14 11:31:50	18.3078	131.289	133.947	127.694	126.092	265.419	92.6716	-2.6716	0.4826	91.2984
2019-03-14 11:46:50	18.3162	130.469	132.95	126.776	125.242	265.328	92.7602	-2.7602	0.463	91.3865
2019-03-14 12:01:50	18.3247	129.678	132.309	126.017	124.537	265.237	92.8488	-2.8488	0.4487	91.4746
2019-03-14 12:16:50	18.3331	128.913	131.534	125.282	123.852	265.146	92.9374	-2.9374	0.4426	91.5627
2019-03-14 12:31:50	18.3416	128.293	130.785	124.57	123.186	265.055	93.0259	-3.0259	0.4428	91.6507
2019-03-14 12:46:50	18.35	127.571	130.202	123.992	122.537	264.964	93.1145	-3.1145	0.4463	91.7388
2019-03-14 13:01:50	18.3585	126.985	129.495	123.428	122.009	264.873	93.203	-3.203	0.4504	91.8268
2019-03-14 13:16:50	18.3669	126.413	128.945	122.767	121.389	264.783	93.2915	-3.2915	0.4529	91.9148
2019-03-14 13:31:50	18.3754	125.743	128.408	122.23	120.884	264.692	93.3801	-3.3801	0.4536	92.0029
2019-03-14 13:46:50	18.3838	125.199	127.883	121.704	120.388	264.601	93.4686	-3.4686	0.4524	92.0909
2019-03-14 14:01:50	18.3922	124.772	127.369	121.189	119.902	264.51	93.557	-3.557	0.4496	92.1789
2019-03-14 14:16:50	18.4007	124.248	126.867	120.684	119.424	264.419	93.6455	-3.6455	0.4456	92.2669
2019-03-14 14:31:50	18.4091	123.734	126.375	120.189	118.954	264.328	93.734	-3.734	0.4429	92.3549
2019-03-14 14:46:50	18.4176	123.33	125.893	119.8	118.584	264.236	93.8224	-3.8224	0.4439	92.4428
2019-03-14 15:01:50	18.426	122.932	125.421	119.32	118.128	264.145	93.9108	-3.9108	0.4513	92.5308
2019-03-14 15:16:50	18.4344	122.443	125.072	118.943	117.769	264.054	93.9992	-3.9992	0.4646	92.6187
2019-03-14 15:31:50	18.4429	122.058	124.615	118.479	117.325	263.963	94.0876	-4.0876	0.4749	92.7067
2019-03-14 15:46:50	18.4513	121.679	124.278	118.113	116.975	263.872	94.176	-4.176	0.4719	92.7946
2019-03-14 16:01:50	18.4598	121.304	123.836	117.751	116.629	263.781	94.2644	-4.2644	0.4451	92.8826
2019-03-14 16:16:50	18.4682	120.935	123.509	117.395	116.288	263.69	94.3527	-4.3527	0.3905	92.9704
2019-03-14 16:31:50	18.4767	120.57	123.187	117.042	116.034	263.598	94.4411	-4.4411	0.3215	93.0584
2019-03-14 16:46:50	18.4851	120.174	122.833	116.658	115.662	263.507	94.5294	-4.5294	0.2544	93.1462
2019-03-14 17:01:50	18.4935	119.942	122.45	116.435	115.366	263.416	94.6177	-4.6177	0.2056	93.2341
2019-03-14 17:16:50	18.502	119.589	122.14	116.094	115.038	263.325	94.7059	-4.7059	0.1851	93.3219
2019-03-14 17:31:50	18.5104	119.24	121.834	115.84	114.793	263.233	94.7942	-4.7942	0.186	93.4097
2019-03-14 17:46:50	18.5189	118.982	121.632	115.505	114.47	263.142	94.8825	-4.8825	0.1981	93.4976
2019-03-14 18:01:50	18.5273	118.725	121.233	115.257	114.23	263.05	94.9707	-4.9707	0.2113	93.5854
2019-03-14 18:16:50	18.5358	118.386	120.938	114.928	113.992	262.959	95.0589	-5.0589	0.2184	93.6732
2019-03-14 18:31:50	18.5442	118.134	120.742	114.683	113.676	262.868	95.1471	-5.1471	0.2193	93.761
2019-03-14 18:46:50	18.5526	117.884	120.452	114.441	113.441	262.776	95.2353	-5.2353	0.2157	93.8488
2019-03-14 19:01:50	18.5611	117.553	120.165	114.2	113.208	262.685	95.3234	-5.3234	0.2091	93.9364
2019-03-14 19:16:50	18.5695	117.353	119.94	113.845	112.939	262.593	95.4116	-5.4116	0.2008	94.0242
2019-03-14 19:31:50	18.578	117.145	119.693	113.644	112.746	262.502	95.4997	-5.4997	0.1923	94.1119
2019-03-14 19:46:50	18.5864	116.902	119.414	113.409	112.517	262.41	95.5878	-5.5878	0.1847	94.1996
2019-03-14 20:01:50	18.5949	116.661	119.229	113.175	112.289	262.318	95.6759	-5.6759	0.1795	94.2874
2019-03-14 20:16:50	18.6033	116.421	118.954	113.02	112.063	262.227	95.7639	-5.7639	0.1774	94.375
2019-03-14 20:31:50	18.6118	116.184	118.682	112.789	111.912	262.135	95.852	-5.852	0.1775	94.4627
2019-03-14 20:46:50	18.6202	115.948	118.502	112.559	111.688	262.043	95.94	-5.94	0.1788	94.5503
2019-03-14 21:01:50	18.6287	115.713	118.234	112.331	111.465	261.951	96.028	-6.028	0.1801	94.6379
2019-03-14 21:16:50	18.6371	115.557	118.056	112.179	111.243	261.86	96.116	-6.116	0.1807	94.7255
2019-03-14 21:31:50	18.6455	115.325	117.88	111.953	111.096	261.768	96.2039	-6.2039	0.1807	94.8131
2019-03-14 21:46:50	18.654	115.094	117.617	111.728	110.876	261.676	96.2919	-6.2919	0.1803	94.9007
2019-03-14 22:01:50	18.6624	114.941	117.444	111.504	110.73	261.584	96.3798	-6.3798	0.18	94.9882
2019-03-14 22:16:50	18.6709	114.712	117.271	111.356	110.512	261.492	96.4677	-6.4677	0.1798	95.0758
2019-03-14 22:31:50	18.6793	114.561	117.013	111.208	110.367	261.4	96.5555	-6.5555	0.1798	95.1632
2019-03-14 22:46:50	18.6878	114.334	116.843	110.987	110.151	261.308	96.6434	-6.6434	0.1799	95.2507
2019-03-14 23:01:50	18.6962	114.184	116.674	110.841	110.007	261.216	96.7312	-6.7312	0.18	95.3382
2019-03-14 23:16:50	18.7046	114.034	116.505	110.621	109.864	261.124	96.819	-6.819	0.18	95.4256
2019-03-14 23:31:50	18.7131	113.811	116.338	110.476	109.65	261.032	96.9068	-6.9068	0.18	95.5131
2019-03-14 23:46:50	18.7215	113.662	116.171	110.331	109.507	260.94	96.9946	-6.9946	0.18	95.6006
2019-03-15 00:01:50	18.73	113.441	116.005	110.115	109.365	260.848	97.0823	-7.0823	0.18	95.6879
2019-03-15 00:16:50	18.7384	113.293	115.84	109.971	109.224	260.755	97.17	-7.17	0.18	95.7753
2019-03-15 00:31:50	18.7468	113.147	115.675	109.756	109.013	260.663	97.2577	-7.2577	0.18	95.8626
2019-03-15 00:46:50	18.7553	113.001	115.512	109.614	108.872	260.571	97.3454	-7.3454	0.18	95.95
2019-03-15 01:01:50	18.7637	112.782	115.349	109.471	108.732	260.478	97.433	-7.433	0.18	96.0373
2019-03-15 01:16:50	18.7722	112.71	115.187	109.329	108.592	260.386	97.5207	-7.5207	0.18	96.1247
2019-03-15 01:31:50	18.7806	112.492	115.026	109.188	108.453	260.293	97.6082	-7.6082	0.18	96.2119
2019-03-15 01:46:50	18.7891	112.348	114.866	109.047	108.313	260.201	97.6958	-7.6958	0.18	96.2991
2019-03-15 02:01:50	18.7975	112.204	114.706	108.906	108.175	260.108	97.7834	-7.7834	0.18	96.3864
2019-03-15 02:16:50	18.806	112.061	114.547	108.766	108.036	260.016	97.8709	-7.8709	0.18	96.4736
2019-03-15 02:31:50	18.8144	111.918	114.389	108.626	107.898	259.923	97.9584	-7.9584	0.18	96.5608
2019-03-15 02:46:50	18.8228	111.775	114.232	108.486	107.76	259.831	98.0458	-8.0458	0.18	96.6479
2019-03-15 03:01:50	18.8313	111.633	114.153	108.347	107.622	259.738	98.1333	-8.1333	0.18	96.7351
2019-03-15 03:16:50	18.8397	111.492	113.919	108.208	107.485	259.645	98.2207	-8.2207	0.18	96.8222
2019-03-15 03:31:50	18.8482	111.35	113.841	108.07	107.348	259.552	98.3081	-8.3081	0.18	96.9093
2019-03-15 03:46:50	18.8566	111.169	113.648	107.891	107.239	259.46	98.3954	-8.3954	0.18	96.9964
2019-03-15 04:01:50	18.8651	111.068	113.531	107.794	107.143	259.367	98.4828	-8.4828	0.18	97.0835
2019-03-15 04:16:50	18.8735	110.928	113.377	107.656	107.007	259.274	98.5701	-8.5701	0.18	97.1705
2019-03-15 04:31:50	18.8819	110.788	113.3	107.519	106.871	259.181	98.6574	-8.6574	0.18	97.2575
2019-03-15 04:46:50	18.8904	110.648	113.148	107.382	106.735	259.088	98.7446	-8.7446	0.18	97.3444
2019-03-15 05:01:50	18.8988	110.509	112.995	107.313	106.667	258.995	98.8318	-8.8318	0.18	97.4314
2019-03-15 05:16:50	18.9073	110.37	112.843	107.177	106.531	258.902	98.919	-8.919	0.18	97.5183
2019-03-15 05:31:50	18.9157	110.26	112.73	107	106.355	258.808	99.0062	-9.0062	0.18	97.6053
2019-03-15 05:46:50	18.9242	110.092	112.617	106.904	106.261	258.715	99.0933	-9.0933	0.18	97.6921
2019-03-15 06:01:50	18.9326	110.023	112.466	106.769	106.194	258.622	99.1804	-9.1804	0.18	97.7789
2019-03-15 06:16:50	18.9411	109.885	112.391	106.633	106.059	258.529	99.2675	-9.2675	0.18	97.8658
2019-03-15 06:31:50	18.9495	109.747	112.242	106.498	105.924	258.435	99.3546	-9.3546	0.18	97.9526
2019-03-15 06:46:50	18.9579	109.679	112.093	106.43	105.79	258.342	99.4416	-9.4416	0.18	98.0394
2019-03-15 07:01:50	18.9664	109.541	112.019	106.295	105.723	258.248	99.5286	-9.5286	0.18	98.1262
2019-03-15 07:16:50	18.9748	109.404	111.87	106.228	105.589	258.155	99.6155	-9.6155	0.18	98.2128
2019-03-15 07:31:50	18.9833	109.336	111.796	106.094	105.522	258.061	99.7025	-9.7025	0.18	98.2996
2019-03-15 07:46:50	18.9917	109.199	111.649	105.959	105.388	257.968	99.7894	-9.7894	0.18	98.3863
2019-03-15 08:01:50	19.0002	109.062	111.576	105.892	105.255	257.874	99.8762	-9.8762	0.18	98.4728
2019-03-15 08:16:50	19.0086	108.994	111.429	105.758	105.188	257.78	99.9631	-9.9631	0.18	98.5595
2019-03-15 08:31:50	19.017	108.858	111.282	105.691	105.055	257.687	100.05	-10.0499	0.18	98.6461
2019-03-15 08:46:50	19.0255	108.722	111.21	105.557	104.988	257.593	100.137	-10.1367	0.18	98.7327
2019-03-15 09:01:50	19.0339	108.654	111.064	105.424	104.855	257.499	100.223	-10.2234	0.18	98.8192
2019-03-15 09:16:50	19.0424	108.519	110.991	105.357	104.788	257.405	100.31	-10.3101	0.1801	98.9057
2019-03-15 09:31:50	19.0508	108.451	110.847	105.224	104.656	257.311	100.397	-10.3968	0.1801	98.9922
2019-03-15 09:46:50	19.0592	108.316	110.774	105.157	104.589	257.217	100.483	-10.4834	0.1801	99.0786
2019-03-15 10:01:50	19.0677	108.248	110.63	105.024	104.457	257.123	100.57	-10.57	0.18	99.165
2019-03-15 10:16:50	19.0761	108.113	110.558	104.891	104.39	257.029	100.657	-10.6566	0.1798	99.2514
2019-03-15 10:31:50	19.0846	108.046	110.415	104.825	104.258	256.934	100.743	-10.7432	0.1797	99.3378
2019-03-15 10:46:50	19.093	107.911	110.343	104.692	104.192	256.84	100.83	-10.8297	0.1797	99.4241
2019-03-15 11:01:50	19.1015	107.843	110.271	104.626	104.059	256.746	100.916	-10.9162	0.1801	99.5104
2019-03-15 11:16:50	19.1099	107.709	110.129	104.494	103.993	256.651	101.003	-11.0026	0.1807	99.5966
2019-03-15 11:31:50	19.1183	107.642	110.057	104.428	103.861	256.557	101.089	-11.089	0.1813	99.6829
2019-03-15 11:46:50	19.1268	107.507	109.915	104.361	103.795	256.462	101.175	-11.1754	0.1811	99.7691
2019-03-15 12:01:50	19.1352	107.44	109.844	104.229	103.729	256.368	101.262	-11.2617	0.1797	99.8552
2019-03-15 12:16:50	19.1437	107.306	109.703	104.163	103.597	256.273	101.348	-11.348	0.1772	99.9414
2019-03-15 12:31:50	19.1521	107.239	109.632	104.097	103.531	256.178	101.434	-11.4343	0.1753	100.028
2019-03-15 12:46:50	19.1606	107.106	109.561	103.965	103.465	256.084	101.52	-11.5205	0.1758	100.114
2019-03-15 13:01:50	19.169	107.039	109.421	103.834	103.333	255.989	101.607	-11.6067	0.1809	100.2
2019-03-15 13:16:50	19.1775	106.972	109.35	103.768	103.267	255.894	101.693	-11.6929	0.1903	100.286
2019-03-15 13:31:50	19.1859	106.838	109.28	103.636	103.201	255.799	101.779	-11.779	0.1976	100.372
2019-03-15 13:46:50	19.1943	106.772	109.14	103.57	103.069	255.704	101.865	-11.8651	0.1955	100.458
2019-03-15 14:01:50	19.2028	106.705	109.07	103.504	103.003	255.609	101.951	-11.9511	0.1765	100.543
2019-03-15 14:16:50	19.2112	106.638	109	103.439	102.938	255.514	102.037	-12.0372	0.1378	100.629
2019-03-15 14:31:50	19.2197	106.505	108.93	103.307	102.806	255.418	102.123	-12.1231	0.0888	100.715
2019-03-15 14:46:50	19.2281	106.438	108.791	103.242	102.74	255.323	102.209	-12.2091	0.0413	100.801
2019-03-15 15:01:50	19.2366	106.372	108.791	103.176	102.674	255.228	102.295	-12.295	0.0069	100.887
2019-03-15 15:16:50	19.245	106.305	108.652	103.045	102.609	255.132	102.381	-12.3808	-0.0073	100.972
2019-03-15 15:31:50	19.2535	106.172	108.582	102.979	102.477	255.037	102.467	-12.4666	-0.0064	101.058
2019-03-15 15:46:50	19.2619	106.106	108.513	102.913	102.411	254.941	102.552	-12.5524	0.0022	101.144
2019-03-15 16:01:50	19.2703	106.039	108.375	102.848	102.345	254.846	102.638	-12.6382	0.0108	101.23
2019-03-15 16:16:50	19.2788	105.973	108.306	102.717	102.28	254.75	102.724	-12.7239	0.0145	101.315
2019-03-15 16:31:50	19.2872	105.84	108.237	102.651	102.148	254.654	102.809	-12.8095	0.0142	101.401
2019-03-15 16:46:50	19.2957	105.774	108.168	102.586	102.148	254.559	102.895	-12.8952	0.0119	101.486
2019-03-15 17:01:50	19.3041	105.707	108.03	102.455	102.016	254.463	102.981	-12.9808	0.0098	101.572
2019-03-15 17:16:50	19.3126	105.575	107.961	102.389	101.951	254.367	103.066	-13.0663	0.0092	101.657
2019-03-15 17:31:50	19.321	105.508	107.892	102.323	101.885	254.271	103.152	-13.1518	0.0097	101.743
2019-03-15 17:46:50	19.3294	105.442	107.824	102.258	101.819	254.175	103.237	-13.2373	0.0102	101.828
2019-03-15 18:01:50	19.3379	105.376	107.755	102.192	101.688	254.078	103.323	-13.3227	0.0099	101.913
2019-03-15 18:16:50	19.3463	105.309	107.618	102.062	101.622	253.982	103.408	-13.4081	0.0085	101.999
2019-03-15 18:31:50	19.3548	105.177	107.55	101.996	101.556	253.886	103.493	-13.4934	0.0072	102.084
2019-03-15 18:46:50	19.3632	105.11	107.482	101.931	101.49	253.789	103.579	-13.5787	0.0074	102.169
2019-03-15 19:01:50	19.3716	105.044	107.414	101.865	101.425	253.693	103.664	-13.6639	0.0106	102.254
2019-03-15 19:16:50	19.3801	104.978	107.346	101.8	101.359	253.596	103.749	-13.7491	0.0174	102.34
2019-03-15 19:31:50	19.3885	104.912	107.277	101.734	101.293	253.5	103.834	-13.8343	0.0261	102.425
2019-03-15 19:46:50	19.397	104.845	107.209	101.669	101.161	253.403	103.919	-13.9194	0.0345	102.51
2019-03-15 20:01:50	19.4054	104.779	107.141	101.538	101.095	253.306	104.004	-14.0045	0.0405	102.595
2019-03-15 20:16:50	19.4139	104.713	107.005	101.472	101.03	253.21	104.09	-14.0896	0.0429	102.68
2019-03-15 20:31:50	19.4223	104.58	106.938	101.407	100.964	253.113	104.174	-14.1745	0.0426	102.765
2019-03-15 20:46:50	19.4307	104.514	106.87	101.341	100.898	253.016	104.26	-14.2595	0.0412	102.85
2019-03-15 21:01:50	19.4392	104.448	106.802	101.276	100.832	252.919	104.344	-14.3444	0.0399	102.934
2019-03-15 21:16:51	19.4476	104.382	106.735	101.21	100.766	252.821	104.429	-14.4293	0.0398	103.019
2019-03-15 21:31:51	19.4561	104.316	106.599	101.145	100.7	252.724	104.514	-14.5141	0.0403	103.104
2019-03-15 21:46:51	19.4645	104.249	106.532	101.079	100.634	252.627	104.599	-14.5988	0.0405	103.189
2019-03-15 22:01:51	19.473	104.117	106.464	101.013	100.568	252.53	104.684	-14.6836	0.0398	103.274
2019-03-15 22:16:51	19.4814	104.05	106.397	100.948	100.502	252.432	104.768	-14.7682	0.0377	103.358
2019-03-15 22:31:51	19.4899	104.05	106.33	100.882	100.436	252.335	104.853	-14.8529	0.0349	103.443
2019-03-15 22:46:51	19.4983	103.918	106.262	100.817	100.37	252.237	104.937	-14.9374	0.032	103.527
2019-03-15 23:01:51	19.5067	103.852	106.195	100.751	100.304	252.139	105.022	-15.022	0.0298	103.612
2019-03-15 23:16:51	19.5152	103.785	106.128	100.686	100.238	252.042	105.106	-15.1065	0.0289	103.697
2019-03-15 23:31:51	19.5236	103.719	106.061	100.554	100.172	251.944	105.191	-15.1909	0.0289	103.781
2019-03-15 23:46:51	19.5321	103.653	105.993	100.554	100.106	251.846	105.275	-15.2753	0.0295	103.865
2019-03-16 00:01:51	19.5405	103.587	105.926	100.423	100.04	251.748	105.36	-15.3596	0.0301	103.95
2019-03-16 00:16:51	19.549	103.52	105.859	100.357	99.9733	251.649	105.444	-15.4439	0.0304	104.034
2019-03-16 00:31:51	19.5574	103.454	105.792	100.291	99.9071	251.551	105.528	-15.5282	0.0305	104.118
2019-03-16 00:46:51	19.5658	103.388	105.725	100.226	99.8409	251.453	105.612	-15.6124	0.0303	104.203
2019-03-16 01:01:51	19.5743	103.321	105.658	100.16	99.7746	251.355	105.697	-15.6965	0.0299	104.287
2019-03-16 01:16:51	19.5827	103.255	105.591	100.16	99.7083	251.256	105.781	-15.7806	0.0294	104.371
2019-03-16 01:31:51	19.5912	103.139	105.481	99.9788	99.591	251.158	105.865	-15.8647	0.0291	104.455
2019-03-16 01:46:51	19.5996	103.122	105.458	100.028	99.5756	251.059	105.949	-15.9487	0.0292	104.539
2019-03-16 02:01:51	19.6081	103.055	105.391	99.9626	99.5091	250.96	106.033	-16.0326	0.0302	104.623
2019-03-16 02:16:51	19.6165	102.989	105.324	99.8967	99.4427	250.862	106.117	-16.1165	0.0318	104.707
2019-03-16 02:31:51	19.6249	102.923	105.258	99.8308	99.3762	250.763	106.2	-16.2004	0.0331	104.791
2019-03-16 02:46:51	19.6334	102.856	105.191	99.7649	99.3097	250.664	106.284	-16.2842	0.0327	104.875
2019-03-16 03:01:51	19.6418	102.79	105.124	99.699	99.3097	250.565	106.368	-16.3679	0.0294	104.959
2019-03-16 03:16:51	19.6503	102.723	105.058	99.633	99.2432	250.465	106.452	-16.4516	0.0225	105.042
2019-03-16 03:31:51	19.6587	102.656	104.991	99.567	99.1766	250.366	106.535	-16.5353	0.0139	105.126
2019-03-16 03:46:51	19.6672	102.656	104.924	99.501	99.1099	250.267	106.619	-16.6189	0.0055	105.21
2019-03-16 04:01:51	19.6756	102.523	104.858	99.4349	99.0433	250.167	106.702	-16.7024	-0.0006	105.293
2019-03-16 04:16:51	19.684	102.457	104.791	99.3688	98.9765	250.068	106.786	-16.7859	-0.003	105.377
2019-03-16 04:31:51	19.6925	102.457	104.725	99.3027	98.9098	249.968	106.869	-16.8693	-0.0028	105.46
2019-03-16 04:46:51	19.7009	102.39	104.658	99.2365	98.843	249.869	106.953	-16.9527	-0.0014	105.544
2019-03-16 05:01:51	19.7094	102.323	104.592	99.1703	98.843	249.769	107.036	-17.036	0.0001	105.627
2019-03-16 05:16:51	19.7178	102.257	104.592	99.1041	98.7761	249.669	107.119	-17.1193	0.0007	105.711
2019-03-16 05:31:51	19.7263	102.19	104.525	99.1041	98.7092	249.569	107.203	-17.2025	0.0006	105.794
2019-03-16 05:46:51	19.7347	102.123	104.459	98.9715	98.6423	249.469	107.286	-17.2857	0.0002	105.877
2019-03-16 06:01:51	19.7431	102.005	104.348	98.9199	98.5223	249.369	107.369	-17.3688	0	105.961
2019-03-16 06:16:51	19.7516	102.056	104.326	98.9051	98.5083	249.269	107.452	-17.4518	0.0002	106.044
2019-03-16 06:31:51	19.76	101.989	104.26	98.8387	98.5083	249.168	107.535	-17.5348	0.0004	106.127
2019-03-16 06:46:51	19.7685	101.922	104.194	98.7723	98.4412	249.068	107.618	-17.6177	0.0005	106.21
2019-03-16 07:01:51	19.7769	101.855	104.127	98.7058	98.374	248.967	107.701	-17.7006	-0.0001	106.293
2019-03-16 07:16:51	19.7854	101.788	104.061	98.7058	98.3068	248.867	107.784	-17.7835	-0.0014	106.376
2019-03-16 07:31:51	19.7938	101.721	104.061	98.6393	98.2396	248.766	107.866	-17.8662	-0.0024	106.459
2019-03-16 07:46:51	19.8023	101.654	103.995	98.5727	98.1723	248.665	107.949	-17.9489	-0.0021	106.542
2019-03-16 08:01:51	19.8107	101.587	103.929	98.5061	98.1723	248.564	108.032	-18.0316	0.0005	106.625
2019-03-16 08:16:51	19.8191	101.587	103.863	98.4394	98.1049	248.463	108.114	-18.1142	0.0058	106.707
2019-03-16 08:31:51	19.8276	101.52	103.796	98.4394	98.0375	248.362	108.197	-18.1967	0.0121	106.79
2019-03-16 08:46:51	19.836	101.453	103.73	98.306	97.97	248.261	108.279	-18.2792	0.0175	106.873
2019-03-16 09:01:51	19.8445	101.386	103.664	98.306	97.9025	248.159	108.362	-18.3616	0.0201	106.955
2019-03-16 09:16:51	19.8529	101.319	103.598	98.306	97.6995	248.058	108.444	-18.444	0.019	107.038
2019-03-16 09:31:51	19.8614	101.251	103.532	98.2392	97.6317	247.956	108.526	-18.5263	0.0167	107.12
2019-03-16 09:46:51	19.8698	101.251	103.532	98.1723	97.5639	247.855	108.609	-18.6085	0.0163	107.203
2019-03-16 10:01:51	19.8782	101.184	103.466	98.1723	97.5639	247.753	108.691	-18.6907	0.0209	107.285
2019-03-16 10:16:51	19.8867	101.117	103.399	98.1054	97.496	247.651	108.773	-18.7728	0.032	107.367
2019-03-16 10:31:51	19.8951	101.117	103.333	98.0384	97.496	247.549	108.855	-18.8549	0.0465	107.45
2019-03-16 10:46:51	19.9036	101.049	103.267	97.9714	97.428	247.447	108.937	-18.9369	0.0607	107.532
2019-03-16 11:01:51	19.912	100.982	103.201	97.9714	97.428	247.345	109.019	-19.0188	0.0709	107.614
2019-03-16 11:16:51	19.9205	100.914	103.135	97.9043	97.3599	247.243	109.101	-19.1007	0.0748	107.696
2019-03-16 11:31:51	19.9289	100.914	103.069	97.8372	97.3599	247.14	109.183	-19.1825	0.0743	107.778
2019-03-16 11:46:51	19.9373	100.793	102.956	97.7159	97.236	247.038	109.264	-19.2643	0.0718	107.86
2019-03-16 12:01:51	19.9458	100.779	103.003	97.7027	97.2236	246.935	109.346	-19.3459	0.0699	107.942
2019-03-16 12:16:51	19.9542	100.779	102.937	97.6354	97.1554	246.833	109.428	-19.4276	0.0701	108.024
2019-03-16 12:31:51	19.9627	100.711	102.871	97.568	97.1554	246.73	109.509	-19.5091	0.0712	108.106
2019-03-16 12:46:51	19.9711	100.643	102.871	97.568	97.087	246.627	109.591	-19.5906	0.0716	108.187
2019-03-16 13:01:51	19.9796	100.576	102.805	97.5006	97.087	246.524	109.672	-19.6721	0.0696	108.269
2019-03-16 13:16:51	19.988	100.576	102.738	97.4331	97.0186	246.421	109.753	-19.7534	0.0639	108.351
2019-03-16 13:31:51	19.9964	100.508	102.672	97.3655	96.9501	246.318	109.835	-19.8347	0.0548	108.432
2019-03-16 13:46:51	20.0049	100.44	102.672	97.3655	96.8816	246.214	109.916	-19.916	0.0427	108.514
2019-03-16 14:01:51	20.0133	100.44	102.606	97.2979	96.8816	246.111	109.997	-19.9972	0.0281	108.595
2019-03-16 14:16:51	20.0218	100.372	102.54	97.2302	96.8129	246.007	110.078	-20.0783	0.0131	108.677
2019-03-16 14:31:51	20.0302	100.304	102.474	97.2302	96.7442	245.904	110.159	-20.1593	0.0042	108.758
2019-03-16 14:46:51	20.0387	100.304	102.474	97.1624	96.7442	245.8	110.24	-20.2403	0.0089	108.839
2019-03-16 15:01:51	20.0471	100.168	102.408	97.0946	96.6754	245.696	110.321	-20.3212	0.0345	108.921
2019-03-16 15:16:51	20.0556	100.168	102.342	97.0946	96.6754	245.592	110.402	-20.402	0.0834	109.002
2019-03-16 15:31:51	20.064	100.099	102.276	97.0267	96.6065	245.488	110.483	-20.4828	0.144	109.083
2019-03-16 15:46:51	20.0724	100.086	102.257	97.0144	96.595	245.384	110.564	-20.5635	0.2021	109.164
2019-03-16 16:01:51	20.0809	100.031	102.21	96.8906	96.5376	245.279	110.644	-20.6442	0.2438	109.245
2019-03-16 16:16:51	20.0893	99.9626	102.144	96.8225	96.4685	245.175	110.725	-20.7247	0.2605	109.326
2019-03-16 16:31:51	20.0978	99.8942	102.144	96.8225	96.3994	245.07	110.805	-20.8053	0.259	109.406
2019-03-16 16:46:51	20.1062	99.8942	102.078	96.7543	96.3994	244.966	110.886	-20.8857	0.2487	109.487
2019-03-16 17:01:51	20.1147	99.8257	102.011	96.686	96.3301	244.861	110.966	-20.9661	0.2392	109.568
2019-03-16 17:16:51	20.1231	99.7571	101.945	96.686	96.2608	244.756	111.046	-21.0464	0.2368	109.648
2019-03-16 17:31:51	20.1315	99.6885	101.879	96.6177	96.2608	244.651	111.127	-21.1266	0.2399	109.729
2019-03-16 17:46:51	20.14	99.6885	101.879	96.5492	96.1914	244.546	111.207	-21.2067	0.2455	109.809
2019-03-16 18:01:51	20.1484	99.6198	101.813	96.5492	96.1914	244.44	111.287	-21.2868	0.2505	109.89
2019-03-16 18:16:51	20.1569	99.551	101.747	96.4807	96.1219	244.335	111.367	-21.3668	0.2528	109.97
2019-03-16 18:31:51	20.1653	99.551	101.681	96.4121	96.0523	244.23	111.447	-21.4468	0.2528	110.051
2019-03-16 18:46:51	20.1737	99.4822	101.681	96.4121	95.9826	244.124	111.527	-21.5266	0.2515	110.131
2019-03-16 19:01:51	20.1822	99.4822	101.614	96.3434	95.9826	244.018	111.606	-21.6064	0.2498	110.211
2019-03-16 19:16:51	20.1906	99.4132	101.548	96.3434	95.9129	243.912	111.686	-21.6862	0.2485	110.291
2019-03-16 19:31:51	20.1991	99.3442	101.548	96.2747	95.9129	243.806	111.766	-21.7658	0.2479	110.371
2019-03-16 19:46:51	20.2075	99.2751	101.482	96.2058	95.843	243.7	111.845	-21.8454	0.2484	110.451
2019-03-16 20:01:51	20.216	99.206	101.416	96.1369	95.773	243.594	111.925	-21.9249	0.2503	110.531
2019-03-16 20:16:51	20.2244	99.206	101.416	96.1369	95.773	243.488	112.004	-22.0043	0.2538	110.611
2019-03-16 20:31:51	20.2328	99.1367	101.349	96.0679	95.7029	243.381	112.084	-22.0837	0.2586	110.691
2019-03-16 20:46:51	20.2413	99.1367	101.283	95.9987	95.7029	243.274	112.163	-22.163	0.2644	110.77
2019-03-16 21:01:51	20.2497	99.0674	101.283	95.9987	95.6328	243.168	112.242	-22.2422	0.2708	110.85
2019-03-16 21:16:51	20.2582	98.998	101.217	95.9295	95.5625	243.061	112.321	-22.3213	0.2771	110.929
2019-03-16 21:31:51	20.2666	98.998	101.15	95.9295	95.5625	242.954	112.4	-22.4004	0.2806	111.009
2019-03-16 21:46:51	20.2751	98.9285	101.15	95.9295	95.4921	242.847	112.479	-22.4794	0.2785	111.088
2019-03-16 22:01:51	20.2835	98.8121	100.985	95.7427	95.3711	242.74	112.558	-22.5583	0.2682	111.168
2019-03-16 22:16:51	20.292	98.8589	101.018	95.7908	95.4216	242.632	112.637	-22.6371	0.2488	111.247
2019-03-16 22:31:51	20.3004	98.7893	101.018	95.7908	95.4216	242.525	112.716	-22.7158	0.2252	111.326
2019-03-16 22:46:51	20.3088	98.7893	100.951	95.7213	95.4216	242.417	112.794	-22.7945	0.2032	111.405
2019-03-16 23:01:51	20.3173	98.7195	100.885	95.7213	95.351	242.309	112.873	-22.8731	0.1888	111.484
2019-03-16 23:16:51	20.3257	98.6497	100.885	95.6517	95.2803	242.202	112.952	-22.9516	0.1851	111.563
2019-03-16 23:31:51	20.3342	98.6497	100.819	95.6517	95.2803	242.094	113.03	-23.0301	0.1876	111.642
2019-03-16 23:46:51	20.3426	98.5797	100.752	95.5821	95.2803	241.985	113.108	-23.1084	0.1909	111.721
2019-03-17 00:01:51	20.3511	98.5797	100.752	95.5123	95.2803	241.877	113.187	-23.1867	0.1894	111.8
2019-03-17 00:16:51	20.3595	98.5097	100.686	95.5123	95.2095	241.769	113.265	-23.2649	0.1797	111.878
2019-03-17 00:31:51	20.368	98.5097	100.686	95.4424	95.1385	241.66	113.343	-23.343	0.1651	111.957
2019-03-17 00:46:51	20.3764	98.4396	100.619	95.3724	95.1385	241.552	113.421	-23.4211	0.1501	112.036
2019-03-17 01:01:51	20.3848	98.4396	100.553	95.3724	95.1385	241.443	113.499	-23.499	0.139	112.114
2019-03-17 01:16:51	20.3933	98.3694	100.553	95.3023	95.0675	241.334	113.577	-23.5769	0.1345	112.192
2019-03-17 01:31:51	20.4017	98.2991	100.486	95.2321	95.0675	241.225	113.655	-23.6547	0.1349	112.271
2019-03-17 01:46:51	20.4102	98.2991	100.419	95.2321	95.0675	241.116	113.732	-23.7324	0.1377	112.349
2019-03-17 02:01:51	20.4186	98.2287	100.419	95.2321	94.9963	241.006	113.81	-23.81	0.1402	112.427
2019-03-17 02:16:51	20.4271	98.2287	100.353	95.1618	94.9251	240.897	113.888	-23.8876	0.1408	112.505
2019-03-17 02:31:51	20.4355	98.1581	100.353	95.0914	94.9251	240.787	113.965	-23.9651	0.1403	112.583
2019-03-17 02:46:51	20.4439	98.1581	100.286	95.0914	94.8537	240.678	114.042	-24.0424	0.1397	112.661
2019-03-17 03:01:51	20.4524	98.0875	100.219	95.0208	94.8537	240.568	114.12	-24.1197	0.1402	112.739
2019-03-17 03:16:51	20.4608	98.0168	100.219	94.9502	94.7821	240.458	114.197	-24.1969	0.1423	112.817
2019-03-17 03:31:51	20.4693	98.0168	100.153	94.9502	94.7821	240.348	114.274	-24.2741	0.1454	112.894
2019-03-17 03:46:51	20.4777	98.0665	100.255	95.0013	94.8349	240.237	114.351	-24.3511	0.1484	112.972
2019-03-17 04:01:51	20.4862	97.8751	100.086	94.8794	94.7105	240.127	114.428	-24.4281	0.1501	113.049
2019-03-17 04:16:51	20.4946	97.8751	100.019	94.8086	94.6387	240.016	114.505	-24.505	0.1502	113.127
2019-03-17 04:31:51	20.503	97.804	100.019	94.7376	94.5668	239.906	114.582	-24.5817	0.1494	113.204
2019-03-17 04:46:51	20.5115	97.804	99.9524	94.7376	94.5668	239.795	114.658	-24.6584	0.1491	113.281
2019-03-17 05:01:51	20.5199	97.7329	99.9524	94.7376	94.5668	239.684	114.735	-24.735	0.1503	113.359
2019-03-17 05:16:51	20.5284	97.7329	99.8855	94.6665	94.4948	239.573	114.812	-24.8116	0.1535	113.436
2019-03-17 05:31:51	20.5368	97.6616	99.8855	94.5953	94.4227	239.462	114.888	-24.888	0.1573	113.513
2019-03-17 05:46:51	20.5453	97.6616	99.8186	94.5953	94.4227	239.35	114.964	-24.9644	0.1599	113.59
2019-03-17 06:01:51	20.5537	97.5903	99.7516	94.5239	94.3504	239.239	115.041	-25.0406	0.1598	113.667
2019-03-17 06:16:51	20.5621	97.5903	99.7516	94.5239	94.3504	239.127	115.117	-25.1168	0.1563	113.743
2019-03-17 06:31:51	20.5706	97.5188	99.6846	94.4525	94.278	239.015	115.193	-25.1929	0.1529	113.82
2019-03-17 06:46:51	20.579	97.6616	99.5505	94.5953	94.2055	238.903	115.269	-25.2689	0.1534	113.897
2019-03-17 07:01:51	20.5875	97.6616	99.4834	94.5953	94.1328	238.791	115.345	-25.3448	0.1616	113.973
2019-03-17 07:16:51	20.5959	97.6616	99.4834	94.5239	94.06	238.679	115.421	-25.4206	0.1793	114.05
2019-03-17 07:31:51	20.6044	97.6616	99.4162	94.4525	94.06	238.566	115.496	-25.4963	0.2021	114.126
2019-03-17 07:46:51	20.6128	97.5903	99.4162	94.3809	93.987	238.454	115.572	-25.5719	0.2247	114.202
2019-03-17 08:01:51	20.6212	97.5188	99.349	94.3809	93.9139	238.341	115.647	-25.6475	0.2416	114.279
2019-03-17 08:16:51	20.6297	97.5188	99.349	94.3091	93.9139	238.228	115.723	-25.7229	0.2495	114.355
2019-03-17 08:31:51	20.6381	97.4472	99.2817	94.3091	93.9139	238.115	115.798	-25.7982	0.25	114.431
2019-03-17 08:46:51	20.6466	97.4472	99.2817	94.2373	93.8407	238.002	115.874	-25.8735	0.2457	114.507
2019-03-17 09:01:51	20.655	97.4375	99.3346	94.3003	93.9057	237.889	115.949	-25.9487	0.2392	114.583
2019-03-17 09:16:51	20.6635	97.3755	99.2144	94.1653	93.7673	237.776	116.024	-26.0237	0.2326	114.658
2019-03-17 09:31:51	20.6719	97.3037	99.2144	94.0932	93.7673	237.662	116.099	-26.0987	0.2267	114.734
2019-03-17 09:46:51	20.6804	97.3037	99.147	94.0932	93.6937	237.548	116.174	-26.1736	0.2223	114.809
2019-03-17 10:01:51	20.6888	97.2317	99.147	94.021	93.6937	237.434	116.248	-26.2484	0.2198	114.885
2019-03-17 10:16:51	20.6972	97.1597	99.0796	94.021	93.62	237.32	116.323	-26.3231	0.2196	114.96
2019-03-17 10:31:51	20.7057	97.1597	99.0796	93.9486	93.62	237.206	116.398	-26.3977	0.2203	115.036
2019-03-17 10:46:51	20.7141	97.0243	98.9585	93.8844	93.4799	237.092	116.472	-26.4722	0.2208	115.111
2019-03-17 11:01:51	20.7226	97.0875	99.0121	93.8761	93.5462	236.977	116.547	-26.5466	0.2197	115.186
2019-03-17 11:16:51	20.731	97.0151	98.9446	93.8761	93.5462	236.863	116.621	-26.6209	0.2166	115.261
2019-03-17 11:31:51	20.7395	97.0151	98.9446	93.8034	93.4722	236.748	116.695	-26.6951	0.214	115.336
2019-03-17 11:46:51	20.7479	97.0782	98.9308	93.8677	93.5385	236.633	116.769	-26.7692	0.2146	115.411
2019-03-17 12:01:51	20.7563	96.9427	98.8771	93.7306	93.3981	236.518	116.843	-26.8432	0.2213	115.486
2019-03-17 12:16:51	20.7648	96.8701	98.8771	93.7306	93.3981	236.403	116.917	-26.9171	0.2352	115.56
2019-03-17 12:31:51	20.7732	96.8701	98.8094	93.6577	93.3238	236.287	116.991	-26.9909	0.2527	115.635
2019-03-17 12:46:51	20.7817	96.8701	98.7417	93.6577	93.3238	236.172	117.065	-27.0646	0.2695	115.709
2019-03-17 13:01:51	20.7901	96.7974	98.7417	93.5846	93.2493	236.056	117.138	-27.1382	0.281	115.784
2019-03-17 13:16:51	20.7986	96.7974	98.674	93.5846	93.2493	235.94	117.212	-27.2117	0.2848	115.858
2019-03-17 13:31:51	20.807	96.7246	98.674	93.5113	93.1747	235.824	117.285	-27.2851	0.2835	115.932
2019-03-17 13:46:51	20.8154	96.7246	98.6062	93.5113	93.1747	235.708	117.358	-27.3584	0.2807	116.006
2019-03-17 14:01:51	20.8239	96.392	98.3868	93.1728	92.8264	235.592	117.432	-27.4317	0.2802	116.081
2019-03-17 14:16:51	20.8323	96.6516	98.5383	93.438	93.0999	235.475	117.505	-27.5048	0.2839	116.154
2019-03-17 14:31:51	20.8408	96.5785	98.5383	93.438	93.0999	235.358	117.578	-27.5778	0.2902	116.228
2019-03-17 14:46:51	20.8492	96.5785	98.4704	93.3644	93.0249	235.242	117.651	-27.6506	0.2965	116.302
2019-03-17 15:01:51	20.8577	96.5053	98.4704	93.2907	93.0249	235.125	117.723	-27.7234	0.3002	116.376
2019-03-17 15:16:51	20.8661	96.4319	98.4024	93.2907	92.9498	235.008	117.796	-27.7961	0.3002	116.449
2019-03-17 15:31:51	20.8745	96.4319	98.4024	93.2169	92.9498	234.89	117.869	-27.8687	0.2985	116.522
2019-03-17 15:46:51	20.883	96.3584	98.3344	93.2169	92.9498	234.773	117.941	-27.9412	0.2978	116.596
2019-03-17 16:01:51	20.8914	96.3584	98.3344	93.1429	92.8745	234.655	118.014	-28.0136	0.3006	116.669
2019-03-17 16:16:51	20.8999	96.3584	98.2663	93.1429	92.8745	234.537	118.086	-28.0858	0.3086	116.742
2019-03-17 16:31:51	20.9083	96.2847	98.2663	93.1429	92.799	234.42	118.158	-28.158	0.3196	116.815
2019-03-17 16:46:51	20.9168	96.2847	98.1981	93.0687	92.799	234.301	118.23	-28.23	0.3313	116.888
2019-03-17 17:01:51	20.9252	96.2109	98.1981	93.0687	92.7234	234.183	118.302	-28.302	0.341	116.961
2019-03-17 17:16:51	20.9337	96.2109	98.1299	92.9944	92.7234	234.065	118.374	-28.3738	0.3469	117.034
2019-03-17 17:31:51	20.9421	96.1369	98.1299	92.9944	92.7234	233.946	118.445	-28.4455	0.3486	117.106
2019-03-17 17:46:51	20.9505	96.1369	98.1299	92.9199	92.6476	233.827	118.517	-28.5172	0.346	117.179
2019-03-17 18:01:51	20.959	96.0628	98.0616	92.9199	92.6476	233.708	118.589	-28.5887	0.3389	117.251
2019-03-17 18:16:51	20.9674	96.0628	98.0616	92.9199	92.5716	233.589	118.66	-28.6601	0.3278	117.324
2019-03-17 18:31:51	20.9759	95.9886	97.9932	92.8453	92.5716	233.47	118.731	-28.7314	0.3144	117.396
2019-03-17 18:46:51	20.9843	95.9886	97.9932	92.8453	92.5716	233.351	118.802	-28.8025	0.3007	117.468
2019-03-17 19:01:51	20.9928	95.9141	97.9247	92.7705	92.5716	233.231	118.874	-28.8736	0.2887	117.54
2019-03-17 19:16:51	21.0012	95.9141	97.9247	92.7705	92.4954	233.111	118.945	-28.9446	0.2802	117.612
2019-03-17 19:31:51	21.0096	95.9141	97.8562	92.6955	92.4954	232.992	119.015	-29.0154	0.2769	117.684
2019-03-17 19:46:51	21.0181	95.9063	97.9122	92.7635	92.489	232.871	119.086	-29.0861	0.2803	117.755
2019-03-17 20:01:51	21.0265	95.8396	97.7876	92.6955	92.419	232.751	119.157	-29.1568	0.2919	117.827
2019-03-17 20:16:51	21.035	95.7649	97.7876	92.6203	92.419	232.631	119.227	-29.2273	0.3117	117.898
2019-03-17 20:31:51	21.0434	95.7572	97.7753	92.6886	92.4127	232.51	119.298	-29.2977	0.335	117.97
2019-03-17 20:46:51	21.0519	95.69	97.719	92.545	92.3424	232.389	119.368	-29.3679	0.3567	118.041
2019-03-17 21:01:51	21.0603	95.69	97.6502	92.545	92.2657	232.268	119.438	-29.4381	0.3713	118.112
2019-03-17 21:16:51	21.0687	95.6149	97.6502	92.4694	92.2657	232.147	119.508	-29.5081	0.3759	118.183
2019-03-17 21:31:51	21.0772	95.6149	97.6502	92.4694	92.1887	232.026	119.578	-29.5781	0.3741	118.254
2019-03-17 21:46:51	21.0856	95.5397	97.5814	92.3938	92.1887	231.905	119.648	-29.6479	0.3707	118.325
2019-03-17 22:01:51	21.0941	95.5397	97.5814	92.3938	92.1887	231.783	119.718	-29.7176	0.3703	118.396
2019-03-17 22:16:51	21.1025	95.4643	97.5125	92.3938	92.1116	231.661	119.787	-29.7872	0.3757	118.466
2019-03-17 22:31:51	21.1109	95.4643	97.5125	92.3938	92.1116	231.539	119.857	-29.8566	0.3846	118.537
2019-03-17 22:46:51	21.1194	95.3888	97.5125	92.3179	92.1116	231.417	119.926	-29.926	0.394	118.607
2019-03-17 23:01:51	21.1278	95.3888	97.4435	92.3179	92.0343	231.295	119.995	-29.9952	0.4006	118.678
2019-03-17 23:16:52	21.1363	95.3888	97.3745	92.3179	92.0343	231.172	120.064	-30.0643	0.4025	118.748
2019-03-17 23:31:52	21.1447	95.3131	97.3745	92.2418	92.0343	231.049	120.133	-30.1333	0.4015	118.818
2019-03-17 23:46:52	21.1532	95.3131	97.3053	92.2418	91.9567	230.927	120.202	-30.2022	0.3999	118.888
2019-03-18 00:01:52	21.1616	95.2372	97.3053	92.1656	91.9567	230.804	120.271	-30.2709	0.4002	118.958
2019-03-18 00:16:52	21.17	95.2372	97.2361	92.1656	91.9567	230.68	120.34	-30.3396	0.4037	119.028
2019-03-18 00:31:52	21.1785	95.1611	97.2361	92.1656	91.879	230.557	120.408	-30.4081	0.4094	119.097
2019-03-18 00:46:52	21.1869	95.1611	97.2361	92.0891	91.879	230.434	120.476	-30.4764	0.4155	119.166
2019-03-18 01:01:52	21.1954	95.0849	97.1668	92.0891	91.8011	230.31	120.545	-30.5447	0.4205	119.236
2019-03-18 01:16:52	21.2038	95.0849	97.1668	92.0125	91.8011	230.186	120.613	-30.6128	0.4233	119.305
2019-03-18 01:31:52	21.2123	95.0085	97.1668	92.0125	91.8011	230.062	120.681	-30.6809	0.4238	119.374
2019-03-18 01:46:52	21.2207	95.0085	97.0975	92.0125	91.7229	229.938	120.749	-30.7487	0.4225	119.443
2019-03-18 02:01:52	21.2292	95.0781	97.1553	92.0065	91.7955	229.813	120.817	-30.8165	0.4196	119.512
2019-03-18 02:16:52	21.2376	95.0085	97.028	91.9357	91.7229	229.689	120.884	-30.8842	0.4154	119.581
2019-03-18 02:31:52	21.246	95.0018	97.086	91.9298	91.7175	229.564	120.952	-30.9517	0.4103	119.65
2019-03-18 02:46:52	21.2545	95.0018	97.0166	91.9298	91.7175	229.439	121.019	-31.0191	0.4048	119.718
2019-03-18 03:01:52	21.2629	94.8551	96.9584	91.8587	91.6445	229.314	121.086	-31.0863	0.3993	119.787
2019-03-18 03:16:52	21.2714	94.8551	96.8888	91.7815	91.566	229.188	121.153	-31.1535	0.3946	119.855
2019-03-18 03:31:52	21.2798	94.7781	96.8888	91.7815	91.566	229.063	121.221	-31.2205	0.3922	119.923
2019-03-18 03:46:52	21.2883	94.8486	96.8776	91.8529	91.5607	228.937	121.287	-31.2873	0.3939	119.991
2019-03-18 04:01:52	21.2967	94.701	96.819	91.704	91.4872	228.811	121.354	-31.3541	0.4013	120.059
2019-03-18 04:16:52	21.3052	94.701	96.819	91.704	91.4872	228.685	121.421	-31.4207	0.4147	120.127
2019-03-18 04:31:52	21.3136	94.701	96.7492	91.6264	91.4872	228.559	121.487	-31.4872	0.4304	120.195
2019-03-18 04:46:52	21.322	94.6236	96.7492	91.6264	91.4081	228.432	121.554	-31.5536	0.4437	120.263
2019-03-18 05:01:52	21.3305	94.6236	96.7492	91.6264	91.4081	228.306	121.62	-31.6198	0.4503	120.33
2019-03-18 05:16:52	21.3389	94.6947	96.7382	91.6209	91.482	228.179	121.686	-31.6859	0.4482	120.397
2019-03-18 05:31:52	21.3474	94.5461	96.6793	91.5486	91.3289	228.052	121.752	-31.7519	0.4432	120.465
2019-03-18 05:46:52	21.3558	94.54	96.6684	91.6209	91.4031	227.925	121.818	-31.8177	0.4422	120.532
2019-03-18 06:01:52	21.3642	94.4683	96.5391	91.4705	91.2494	227.798	121.883	-31.8834	0.4521	120.599
2019-03-18 06:16:52	21.3727	94.4683	96.5391	91.4705	91.2494	227.67	121.949	-31.949	0.4762	120.665
2019-03-18 06:31:52	21.3811	94.3904	96.5391	91.3923	91.1697	227.542	122.014	-32.0144	0.508	120.732
2019-03-18 06:46:52	21.3896	94.3904	96.5391	91.3923	91.1697	227.414	122.08	-32.0797	0.5394	120.799
2019-03-18 07:01:52	21.398	94.3904	96.4689	91.3923	91.1697	227.286	122.145	-32.1449	0.5621	120.865
2019-03-18 07:16:52	21.4065	94.3122	96.3986	91.3138	91.1697	227.158	122.21	-32.2099	0.5711	120.932
2019-03-18 07:31:52	21.4149	94.3122	96.3986	91.3138	91.0898	227.03	122.275	-32.2748	0.5701	120.998
2019-03-18 07:46:52	21.4233	94.3064	96.4583	91.3087	91.165	226.901	122.34	-32.3396	0.5645	121.064
2019-03-18 08:01:52	21.4318	94.2339	96.3986	91.2351	91.0898	226.772	122.404	-32.4042	0.5596	121.13
2019-03-18 08:16:52	21.4402	94.2339	96.3282	91.2351	91.0096	226.643	122.469	-32.4687	0.5592	121.196
2019-03-18 08:31:52	21.4487	94.1553	96.2577	91.2351	91.0096	226.514	122.533	-32.533	0.5632	121.261
2019-03-18 08:46:52	21.4571	94.1553	96.2577	91.1562	91.0096	226.384	122.597	-32.5973	0.5709	121.327
2019-03-18 09:01:52	21.4656	94.1553	96.2577	91.1562	91.0096	226.255	122.661	-32.6613	0.5814	121.392
2019-03-18 09:16:52	21.474	94.1497	96.2473	91.1513	91.0051	226.125	122.725	-32.7253	0.5928	121.458
2019-03-18 09:31:52	21.4825	94.1497	96.2473	91.1513	91.0051	225.995	122.789	-32.7891	0.5998	121.523
2019-03-18 09:46:52	21.4909	93.9976	96.1871	91.077	90.8486	225.865	122.853	-32.8527	0.5963	121.588
2019-03-18 10:01:52	21.4993	93.9976	96.1164	90.9977	90.8486	225.734	122.916	-32.9162	0.5764	121.653
2019-03-18 10:16:52	21.5078	93.9976	96.1164	90.9977	90.8486	225.604	122.98	-32.9796	0.5384	121.718
2019-03-18 10:31:52	21.5162	93.9184	96.0455	90.9977	90.8486	225.473	123.043	-33.0428	0.4917	121.782
2019-03-18 10:46:52	21.5247	93.9184	96.0455	90.9977	90.7677	225.342	123.106	-33.1059	0.4476	121.847
2019-03-18 11:01:52	21.5331	93.9184	96.0455	90.9181	90.7677	225.211	123.169	-33.1689	0.4174	121.911
2019-03-18 11:16:52	21.5416	93.8389	95.9746	90.9181	90.7677	225.08	123.232	-33.2317	0.4076	121.975
2019-03-18 11:31:52	21.55	93.8389	95.9035	90.8382	90.6866	224.948	123.294	-33.2943	0.4111	122.04
2019-03-18 11:46:52	21.5584	93.8389	95.9035	90.8382	90.6866	224.817	123.357	-33.3568	0.4182	122.104
2019-03-18 12:01:52	21.5669	93.7593	95.9035	90.8382	90.6052	224.685	123.419	-33.4192	0.4195	122.167
2019-03-18 12:16:52	21.5753	93.7593	95.8324	90.7582	90.6052	224.553	123.481	-33.4814	0.4089	122.231
2019-03-18 12:31:52	21.5838	93.6794	95.8324	90.7582	90.6052	224.42	123.543	-33.5435	0.39	122.295
2019-03-18 12:46:52	21.5922	93.6794	95.8324	90.7582	90.5235	224.288	123.605	-33.6054	0.3679	122.358
2019-03-18 13:01:52	21.6007	93.7542	95.8225	90.7538	90.6012	224.155	123.667	-33.6672	0.3478	122.421
2019-03-18 13:16:52	21.6091	93.5993	95.7611	90.6778	90.5235	224.022	123.729	-33.7288	0.3341	122.484
2019-03-18 13:31:52	21.6175	93.5993	95.7611	90.5973	90.5235	223.889	123.79	-33.7903	0.3292	122.548
2019-03-18 13:46:52	21.626	93.6745	95.7513	90.6736	90.5197	223.756	123.852	-33.8516	0.3348	122.61
2019-03-18 14:01:52	21.6344	93.519	95.6897	90.5973	90.4416	223.623	123.913	-33.9128	0.353	122.673
2019-03-18 14:16:52	21.6429	93.519	95.6897	90.5973	90.4416	223.489	123.974	-33.9738	0.3833	122.736
2019-03-18 14:31:52	21.6513	93.5945	95.68	90.5931	90.4379	223.355	124.035	-34.0347	0.4186	122.798
2019-03-18 14:46:52	21.6598	93.5143	95.68	90.5931	90.4379	223.221	124.095	-34.0954	0.4508	122.86
2019-03-18 15:01:52	21.6682	93.4385	95.5466	90.5165	90.3595	223.087	124.156	-34.156	0.4717	122.923
2019-03-18 15:16:52	21.6766	93.3577	95.5466	90.4354	90.3595	222.952	124.216	-34.2164	0.4771	122.985
2019-03-18 15:31:52	21.6851	93.4338	95.6086	90.5124	90.3558	222.818	124.277	-34.2767	0.4733	123.046
2019-03-18 15:46:52	21.6935	93.4338	95.5371	90.5124	90.3558	222.683	124.337	-34.3368	0.4685	123.108
2019-03-18 16:01:52	21.702	93.3577	95.4749	90.3541	90.277	222.548	124.397	-34.3968	0.471	123.17
2019-03-18 16:16:52	21.7104	93.3531	95.5371	90.4315	90.2735	222.413	124.457	-34.4566	0.4858	123.231
2019-03-18 16:31:52	21.7189	93.2766	95.403	90.3541	90.1943	222.278	124.516	-34.5163	0.5094	123.293
2019-03-18 16:46:52	21.7273	93.2766	95.403	90.3541	90.1943	222.142	124.576	-34.5758	0.5368	123.354
2019-03-18 17:01:52	21.7357	93.1953	95.331	90.2725	90.1943	222.006	124.635	-34.6351	0.563	123.415
2019-03-18 17:16:52	21.7442	93.2722	95.3937	90.3502	90.1909	221.87	124.694	-34.6943	0.5844	123.475
2019-03-18 17:31:52	21.7526	93.1953	95.2589	90.1907	90.1114	221.734	124.753	-34.7533	0.6008	123.536
2019-03-18 17:46:52	21.7611	93.1138	95.2589	90.1907	90.1114	221.597	124.812	-34.8122	0.6128	123.597
2019-03-18 18:01:52	21.7695	93.1138	95.2589	90.1907	90.0281	221.461	124.871	-34.8709	0.6208	123.657
2019-03-18 18:16:52	21.778	93.191	95.3218	90.1871	90.108	221.324	124.93	-34.9295	0.6253	123.718
2019-03-18 18:31:52	21.7864	93.1096	95.2498	90.1871	90.0249	221.187	124.988	-34.9879	0.6265	123.778
2019-03-18 18:46:52	21.7949	93.032	95.1143	90.1086	89.9446	221.05	125.046	-35.0461	0.6244	123.838
2019-03-18 19:01:52	21.8033	93.0279	95.1776	90.1871	90.0249	220.913	125.104	-35.1042	0.6192	123.897
2019-03-18 19:16:52	21.8117	92.95	95.1143	90.0262	89.9446	220.775	125.162	-35.1621	0.6113	123.957
2019-03-18 19:31:52	21.8202	93.0279	95.1776	90.1051	89.9415	220.637	125.22	-35.2198	0.6025	124.016
2019-03-18 19:46:52	21.8286	92.95	95.0418	89.9436	89.8607	220.499	125.277	-35.2774	0.5946	124.076
2019-03-18 20:01:52	21.8371	92.8677	95.0418	89.9436	89.8607	220.361	125.335	-35.3348	0.5896	124.135
2019-03-18 20:16:52	21.8455	92.8677	94.9692	89.9436	89.8607	220.223	125.392	-35.3921	0.5883	124.194
2019-03-18 20:31:52	21.854	92.7852	94.9692	89.9436	89.7766	220.084	125.449	-35.4492	0.5892	124.253
2019-03-18 20:46:52	21.8624	92.7852	94.9692	89.9436	89.7766	219.945	125.506	-35.5061	0.5904	124.311
2019-03-18 21:01:52	21.8708	92.7852	94.8965	89.8607	89.7766	219.806	125.563	-35.5629	0.5898	124.37
2019-03-18 21:16:52	21.8793	92.7852	94.8965	89.8607	89.6922	219.667	125.62	-35.6195	0.5862	124.428
2019-03-18 21:31:52	21.8877	92.7852	94.8965	89.8607	89.6922	219.528	125.676	-35.6759	0.5807	124.487
2019-03-18 21:46:52	21.8962	92.7023	94.8236	89.8607	89.6922	219.388	125.732	-35.7322	0.5746	124.545
2019-03-18 22:01:52	21.9046	92.7023	94.8236	89.7775	89.6075	219.249	125.788	-35.7883	0.5695	124.603
2019-03-18 22:16:52	21.913	92.7814	94.8878	89.8575	89.6895	219.108	125.844	-35.8442	0.5663	124.661
2019-03-18 22:31:52	21.9215	92.6193	94.7505	89.694	89.6075	218.968	125.9	-35.9	0.5653	124.718
2019-03-18 22:46:52	21.9299	92.6987	94.815	89.7744	89.6895	218.828	125.956	-35.9556	0.5667	124.776
2019-03-18 23:01:52	21.9384	92.6987	94.815	89.7744	89.6049	218.687	126.011	-36.011	0.5706	124.833
2019-03-18 23:16:52	21.9468	92.5359	94.6774	89.6102	89.5225	218.547	126.066	-36.0663	0.5766	124.89
2019-03-18 23:31:52	21.9553	92.6157	94.742	89.691	89.6049	218.406	126.121	-36.1213	0.5831	124.947
2019-03-18 23:46:52	21.9637	92.5359	94.6774	89.6102	89.4372	218.264	126.176	-36.1763	0.5881	125.004
2019-03-19 00:01:52	21.9722	92.4523	94.6041	89.6102	89.4372	218.123	126.231	-36.231	0.59	125.061
2019-03-19 00:16:52	21.9806	92.4523	94.6041	89.6102	89.4372	217.982	126.286	-36.2856	0.5881	125.117
2019-03-19 00:31:52	21.989	92.4523	94.6041	89.5262	89.4372	217.84	126.34	-36.34	0.5853	125.173
2019-03-19 00:46:52	21.9975	92.4523	94.5306	89.5262	89.3516	217.698	126.394	-36.3942	0.5851	125.23
2019-03-19 01:01:52	22.0059	92.3683	94.5306	89.4418	89.3516	217.556	126.448	-36.4482	0.5912	125.285
2019-03-19 01:16:52	22.0144	92.3683	94.5306	89.4418	89.3516	217.413	126.502	-36.5021	0.6033	125.341
2019-03-19 01:31:52	22.0228	92.3683	94.457	89.4418	89.3516	217.271	126.556	-36.5558	0.6108	125.397
2019-03-19 01:46:52	22.0313	92.2841	94.5306	89.4418	89.2657	217.128	126.609	-36.6093	0.6016	125.453
2019-03-19 02:01:52	22.0397	92.2841	94.457	89.3572	89.2657	216.985	126.663	-36.6626	0.5632	125.508
2019-03-19 02:16:52	22.0481	92.3651	94.4489	89.4392	89.3493	216.842	126.716	-36.7158	0.4909	125.563
2019-03-19 02:31:52	22.0566	92.3651	94.4489	89.4392	89.3493	216.698	126.769	-36.7688	0.4005	125.618
2019-03-19 02:46:52	22.065	92.281	94.4489	89.4392	89.2635	216.555	126.822	-36.8216	0.3115	125.673
2019-03-19 03:01:52	22.0735	92.1997	94.3094	89.2722	89.1794	216.411	126.874	-36.8742	0.2432	125.728
2019-03-19 03:16:52	22.0819	92.1997	94.3094	89.2722	89.1794	216.267	126.927	-36.9267	0.2088	125.782
2019-03-19 03:31:52	22.0904	92.1149	94.3094	89.2722	89.0928	216.123	126.979	-36.9789	0.204	125.836
2019-03-19 03:46:52	22.0988	92.1149	94.2354	89.1869	89.0928	215.978	127.031	-37.031	0.2217	125.891
2019-03-19 04:01:52	22.1073	92.0298	94.2354	89.1869	89.0928	215.834	127.083	-37.0829	0.2547	125.944
2019-03-19 04:16:52	22.1157	92.0298	94.2354	89.1869	89.0928	215.689	127.135	-37.1346	0.2961	125.998
2019-03-19 04:31:52	22.1241	92.0298	94.2354	89.1869	89.0059	215.544	127.186	-37.1862	0.339	126.052
2019-03-19 04:46:52	22.1326	92.112	94.2275	89.2698	89.0909	215.399	127.237	-37.2375	0.3766	126.105
2019-03-19 05:01:52	22.141	92.112	94.2275	89.1846	89.0909	215.253	127.289	-37.2887	0.4023	126.159
2019-03-19 05:16:52	22.1495	92.0298	94.0868	89.1014	88.9187	215.108	127.34	-37.3397	0.4124	126.212
2019-03-19 05:31:52	22.1579	91.9444	94.0868	89.0154	88.9187	214.962	127.391	-37.3905	0.4113	126.265
2019-03-19 05:46:52	22.1664	91.9444	94.0868	89.0154	88.9187	214.816	127.441	-37.4411	0.405	126.317
2019-03-19 06:01:52	22.1748	91.8588	94.0123	89.0154	88.9187	214.67	127.492	-37.4915	0.3996	126.37
2019-03-19 06:16:52	22.1832	91.9418	94.0792	89.0992	89.0041	214.523	127.542	-37.5418	0.3989	126.422
2019-03-19 06:31:52	22.1917	91.8588	94.0123	89.0154	88.8311	214.377	127.592	-37.5918	0.4018	126.475
2019-03-19 06:46:52	22.2001	91.9418	94.0047	89.0134	88.917	214.23	127.642	-37.6417	0.4064	126.527
2019-03-19 07:01:52	22.2086	91.8588	93.9377	88.9292	88.8311	214.083	127.691	-37.6914	0.4104	126.579
2019-03-19 07:16:52	22.217	91.7728	93.9377	88.9292	88.8311	213.936	127.741	-37.7409	0.4125	126.63
2019-03-19 07:31:52	22.2255	91.8562	94.0047	88.9273	88.917	213.788	127.79	-37.7902	0.4127	126.682
2019-03-19 07:46:52	22.2339	91.7728	93.8629	88.8427	88.7432	213.641	127.839	-37.8393	0.4116	126.733
2019-03-19 08:01:52	22.2423	91.7703	93.9302	88.9273	88.8295	213.493	127.888	-37.8882	0.4097	126.784
2019-03-19 08:16:52	22.2508	91.7703	93.9302	88.8408	88.8295	213.345	127.937	-37.9369	0.4074	126.835
2019-03-19 08:31:52	22.2592	91.6865	93.8629	88.8427	88.7432	213.197	127.986	-37.9855	0.4048	126.886
2019-03-19 08:46:52	22.2677	91.6865	93.7879	88.7558	88.6549	213.048	128.034	-38.0338	0.4022	126.937
2019-03-19 09:01:52	22.2761	91.5998	93.7879	88.7558	88.6549	212.9	128.082	-38.082	0.3997	126.987
2019-03-19 09:16:52	22.2846	91.5998	93.7127	88.7558	88.6549	212.751	128.13	-38.1299	0.3975	127.037
2019-03-19 09:31:52	22.293	91.5998	93.7127	88.7558	88.5663	212.602	128.178	-38.1777	0.3953	127.087
2019-03-19 09:46:52	22.3014	91.5129	93.7127	88.6685	88.5663	212.453	128.225	-38.2253	0.3927	127.137
2019-03-19 10:01:52	22.3099	91.5976	93.7806	88.7541	88.6535	212.303	128.273	-38.2726	0.3896	127.187
2019-03-19 10:16:52	22.3183	91.5129	93.6374	88.6685	88.5663	212.154	128.32	-38.3198	0.386	127.236
2019-03-19 10:31:52	22.3268	91.5976	93.7055	88.667	88.6535	212.004	128.367	-38.3668	0.3837	127.286
2019-03-19 10:46:52	22.3352	91.4256	93.6374	88.581	88.4773	211.854	128.414	-38.4136	0.3848	127.335
2019-03-19 11:01:52	22.3437	91.4256	93.5619	88.581	88.4773	211.704	128.46	-38.4602	0.3912	127.384
2019-03-19 11:16:52	22.3521	91.5108	93.6303	88.667	88.565	211.553	128.507	-38.5066	0.4037	127.433
2019-03-19 11:31:52	22.3605	91.4256	93.5619	88.581	88.4773	211.403	128.553	-38.5527	0.4199	127.481
2019-03-19 11:46:52	22.369	91.338	93.4863	88.4931	88.3879	211.252	128.599	-38.5987	0.4369	127.529
2019-03-19 12:01:52	22.3774	91.338	93.4863	88.4931	88.3879	211.101	128.644	-38.6445	0.4516	127.578
2019-03-19 12:16:52	22.3859	91.338	93.4863	88.4931	88.3879	210.95	128.69	-38.6901	0.4615	127.626
2019-03-19 12:31:52	22.3943	91.2501	93.4104	88.4931	88.3879	210.798	128.736	-38.7355	0.465	127.674
2019-03-19 12:46:52	22.4028	91.2501	93.4104	88.4048	88.2982	210.647	128.781	-38.7807	0.4609	127.721
2019-03-19 13:01:52	22.4112	91.2501	93.4104	88.4048	88.2982	210.495	128.826	-38.8257	0.4478	127.769
2019-03-19 13:16:52	22.4197	91.2501	93.4104	88.4048	88.2982	210.343	128.87	-38.8705	0.4261	127.816
2019-03-19 13:31:52	22.4281	91.3362	93.4036	88.4917	88.3869	210.191	128.915	-38.915	0.4003	127.863
2019-03-19 13:46:52	22.4365	91.1618	93.3344	88.3162	88.2081	210.039	128.959	-38.9594	0.3759	127.91
2019-03-19 14:01:52	22.445	91.1618	93.2583	88.3162	88.2081	209.886	129.004	-39.0036	0.3584	127.956
2019-03-19 14:16:52	22.4534	91.1618	93.2583	88.3162	88.2081	209.734	129.048	-39.0475	0.3509	128.003
2019-03-19 14:31:52	22.4619	91.2484	93.3277	88.3151	88.2973	209.581	129.091	-39.0913	0.3511	128.049
2019-03-19 14:46:52	22.4703	91.0732	93.2583	88.2272	88.1176	209.428	129.135	-39.1348	0.3555	128.095
2019-03-19 15:01:52	22.4788	91.0732	93.1819	88.2272	88.1176	209.274	129.178	-39.1782	0.3606	128.141
2019-03-19 15:16:52	22.4872	91.1602	93.2516	88.3151	88.2074	209.121	129.221	-39.2213	0.3636	128.187
2019-03-19 15:31:52	22.4956	91.1602	93.2516	88.2262	88.2074	208.967	129.264	-39.2643	0.3644	128.232
2019-03-19 15:46:52	22.5041	91.0717	93.2516	88.2262	88.117	208.813	129.307	-39.307	0.363	128.277
2019-03-19 16:01:52	22.5125	91.0717	93.2516	88.2262	88.2074	208.659	129.35	-39.3495	0.3594	128.322
2019-03-19 16:16:52	22.521	90.9842	93.1053	88.1378	88.0267	208.505	129.392	-39.3918	0.3545	128.367
2019-03-19 16:31:52	22.5294	90.9828	93.1753	88.2262	88.117	208.351	129.434	-39.4339	0.3511	128.412
2019-03-19 16:46:52	22.5379	91.0717	93.1753	88.2262	88.117	208.196	129.476	-39.4758	0.3525	128.457
2019-03-19 17:01:52	22.5463	90.8949	93.0286	88.0481	88.0267	208.041	129.517	-39.5174	0.3617	128.501
2019-03-19 17:16:52	22.5547	90.9842	93.0286	88.0481	87.9355	207.886	129.559	-39.5589	0.38	128.545
2019-03-19 17:31:52	22.5632	90.9828	93.0989	88.0474	88.0263	207.731	129.6	-39.6001	0.403	128.589
2019-03-19 17:46:52	22.5716	90.8949	93.0286	88.0481	87.9355	207.576	129.641	-39.6412	0.4253	128.632
2019-03-19 18:01:52	22.5801	90.8052	92.9517	87.958	87.9355	207.42	129.682	-39.682	0.4415	128.676
2019-03-19 18:16:52	22.5885	90.8936	93.0223	88.0474	88.0263	207.264	129.723	-39.7226	0.4483	128.719
2019-03-19 18:31:52	22.597	90.8052	92.9517	87.958	87.8438	207.108	129.763	-39.763	0.4481	128.762
2019-03-19 18:46:52	22.6054	90.8052	92.8746	87.8675	87.8438	206.952	129.803	-39.8031	0.444	128.805
2019-03-19 19:01:52	22.6138	90.8041	92.9454	88.0474	87.9352	206.796	129.843	-39.8431	0.4395	128.848
2019-03-19 19:16:52	22.6223	90.8041	92.9454	88.0474	87.9352	206.64	129.883	-39.8828	0.437	128.89
2019-03-19 19:31:52	22.6307	90.7151	92.8746	87.8675	87.7517	206.483	129.922	-39.9224	0.4365	128.932
2019-03-19 19:46:52	22.6392	90.7141	92.9454	87.9574	87.8436	206.326	129.962	-39.9617	0.4378	128.974
2019-03-19 20:01:52	22.6476	90.7151	92.7973	87.7766	87.7517	206.169	130.001	-40.0007	0.4404	129.016
2019-03-19 20:16:52	22.6561	90.6246	92.7973	87.7766	87.7517	206.012	130.04	-40.0396	0.4437	129.058
2019-03-19 20:31:52	22.6645	90.6246	92.7973	87.7766	87.7517	205.854	130.078	-40.0783	0.4459	129.099
2019-03-19 20:46:52	22.673	90.6246	92.7973	87.7766	87.6592	205.697	130.117	-40.1167	0.4449	129.14
2019-03-19 21:01:52	22.6814	90.7141	92.7912	87.867	87.7517	205.539	130.155	-40.1549	0.4389	129.181
2019-03-19 21:16:52	22.6898	90.5338	92.7198	87.6853	87.6592	205.381	130.193	-40.1929	0.4275	129.222
2019-03-19 21:31:52	22.6983	90.6238	92.7912	87.7763	87.7517	205.223	130.231	-40.2307	0.4154	129.263
2019-03-19 21:46:52	22.7067	90.6238	92.7138	87.7763	87.6593	205.065	130.268	-40.2682	0.4081	129.303
2019-03-19 22:01:52	22.7152	90.4426	92.6421	87.6853	87.5663	204.906	130.305	-40.3055	0.4111	129.343
2019-03-19 22:16:52	22.7236	90.5338	92.6421	87.6853	87.5663	204.748	130.343	-40.3426	0.4269	129.383
2019-03-19 22:31:52	22.7321	90.5331	92.6362	87.6851	87.6593	204.589	130.38	-40.3795	0.4501	129.423
2019-03-19 22:46:52	22.7405	90.5331	92.6362	87.6851	87.6593	204.43	130.416	-40.4162	0.474	129.462
2019-03-19 23:01:52	22.7489	90.5331	92.6362	87.6851	87.6593	204.271	130.453	-40.4526	0.4917	129.502
2019-03-19 23:16:52	22.7574	90.5331	92.6362	87.6851	87.5666	204.111	130.489	-40.4888	0.4989	129.541
2019-03-19 23:31:52	22.7658	90.351	92.486	87.5936	87.473	203.952	130.525	-40.5248	0.4984	129.58
2019-03-19 23:46:52	22.7743	90.442	92.6362	87.6851	87.5666	203.792	130.56	-40.5605	0.494	129.618
2019-03-20 00:01:52	22.7827	90.351	92.486	87.5015	87.473	203.632	130.596	-40.596	0.4896	129.657
2019-03-20 00:16:52	22.7911	90.259	92.4077	87.5015	87.3793	203.472	130.631	-40.6313	0.4878	129.695
2019-03-20 00:31:52	22.7996	90.3506	92.4804	87.5935	87.4734	203.312	130.666	-40.6664	0.4881	129.733
2019-03-20 00:46:52	22.808	90.259	92.4077	87.5015	87.3793	203.152	130.701	-40.7013	0.4893	129.771
2019-03-20 01:01:52	22.8165	90.3506	92.4804	87.5935	87.3798	202.991	130.736	-40.7359	0.49	129.808
2019-03-20 01:16:53	22.8249	90.259	92.3292	87.5015	87.1904	202.83	130.77	-40.7703	0.4898	129.845
2019-03-20 01:31:53	22.8334	90.2587	92.4804	87.5016	87.3798	202.669	130.804	-40.8044	0.4891	129.883
2019-03-20 01:46:53	22.8418	90.2587	92.4022	87.5935	87.2857	202.508	130.838	-40.8383	0.489	129.919
2019-03-20 02:01:53	22.8503	90.1666	92.3292	87.4089	87.1904	202.347	130.872	-40.872	0.4903	129.956
2019-03-20 02:16:53	22.8587	90.2587	92.4022	87.5016	87.2857	202.186	130.905	-40.9055	0.4931	129.993
2019-03-20 02:31:53	22.8671	90.1666	92.2505	87.4089	87.1904	202.024	130.939	-40.9387	0.4953	130.029
2019-03-20 02:46:53	22.8756	90.0738	92.2505	87.316	87.1904	201.863	130.972	-40.9717	0.4947	130.065
2019-03-20 03:01:53	22.884	90.1665	92.3237	87.4092	87.1912	201.701	131.005	-41.0045	0.4889	130.101
2019-03-20 03:16:53	22.8925	90.0738	92.2505	87.316	87.1904	201.539	131.037	-41.037	0.478	130.136
2019-03-20 03:31:53	22.9009	90.0738	92.2505	87.316	87.0953	201.376	131.069	-41.0693	0.4695	130.172
2019-03-20 03:46:53	22.9094	90.0738	92.1715	87.316	87.0953	201.214	131.101	-41.1014	0.472	130.207
2019-03-20 04:01:53	22.9178	90.0738	92.2451	87.3164	87.1912	201.052	131.133	-41.1332	0.4941	130.242
2019-03-20 04:16:53	22.9262	89.9806	92.1715	87.2226	86.9998	200.889	131.165	-41.1648	0.5391	130.276
2019-03-20 04:31:53	22.9347	89.9806	92.1715	87.2226	87.0953	200.726	131.196	-41.1962	0.5952	130.311
2019-03-20 04:46:53	22.9431	90.0738	92.1663	87.3164	87.0963	200.563	131.227	-41.2273	0.6479	130.345
2019-03-20 05:01:53	22.9516	89.9806	92.0924	87.2226	86.9998	200.4	131.258	-41.2582	0.6829	130.379
2019-03-20 05:16:53	22.96	89.9806	92.0924	87.1288	86.9998	200.237	131.289	-41.2888	0.6925	130.413
2019-03-20 05:31:53	22.9685	90.0738	92.1663	87.2231	87.0963	200.073	131.319	-41.3192	0.6867	130.446
2019-03-20 05:46:53	22.9769	89.887	92.013	87.1288	86.9998	199.91	131.349	-41.3494	0.6786	130.48
2019-03-20 06:01:53	22.9854	89.9807	92.0872	87.2231	87.0008	199.746	131.379	-41.3793	0.6814	130.513
2019-03-20 06:16:53	22.9938	89.8872	92.0872	87.2231	87.0008	199.582	131.409	-41.409	0.7036	130.545
2019-03-20 06:31:53	23.0022	89.8872	92.0872	87.2231	87.0008	199.418	131.439	-41.4385	0.741	130.578
2019-03-20 06:46:53	23.0107	89.8872	92.0079	87.1294	87.0008	199.254	131.468	-41.4677	0.7873	130.61
2019-03-20 07:01:53	23.0191	89.7929	91.9333	87.0345	86.9037	199.089	131.497	-41.4967	0.836	130.643
2019-03-20 07:16:53	23.0276	89.7929	91.9333	87.0345	86.9037	198.925	131.525	-41.5254	0.8815	130.674
2019-03-20 07:31:53	23.036	89.7929	91.8535	87.0345	86.9037	198.76	131.554	-41.5539	0.9198	130.706
2019-03-20 07:46:53	23.0445	89.8872	91.9284	87.0353	87.0008	198.595	131.582	-41.5822	0.9475	130.738
2019-03-20 08:01:53	23.0529	89.6984	91.8535	86.9398	86.9037	198.43	131.61	-41.6102	0.9608	130.769
2019-03-20 08:16:53	23.0613	89.6984	91.8535	86.9398	86.8072	198.265	131.638	-41.6379	0.9595	130.8
2019-03-20 08:31:53	23.0698	89.6984	91.7734	86.9398	86.8072	198.1	131.666	-41.6655	0.9525	130.831
2019-03-20 08:46:53	23.0782	89.7933	91.8487	87.0353	86.905	197.934	131.693	-41.6927	0.9501	130.861
2019-03-20 09:01:53	23.0867	89.6984	91.7734	86.8447	86.8072	197.769	131.72	-41.7198	0.9628	130.892
2019-03-20 09:16:53	23.0951	89.6034	91.7734	86.8447	86.8072	197.603	131.747	-41.7466	0.9957	130.922
2019-03-20 09:31:53	23.1035	89.6034	91.6931	86.8447	86.8072	197.437	131.773	-41.7731	1.0407	130.951
2019-03-20 09:46:53	23.112	89.6034	91.6931	86.8447	86.7102	197.271	131.799	-41.7994	1.087	130.981
2019-03-20 10:01:53	23.1204	89.6034	91.6931	86.8447	86.7102	197.105	131.826	-41.8255	1.1237	131.01
2019-03-20 10:16:53	23.1289	89.6041	91.7687	86.9408	86.8086	196.939	131.851	-41.8513	1.1441	131.04
2019-03-20 10:31:53	23.1373	89.6041	91.7687	86.8457	86.8086	196.773	131.877	-41.8768	1.1517	131.068
2019-03-20 10:46:53	23.1458	89.6034	91.6126	86.749	86.7102	196.606	131.902	-41.9022	1.1518	131.097
2019-03-20 11:01:53	23.1542	89.6041	91.6885	86.8457	86.7118	196.44	131.927	-41.9272	1.1498	131.125
2019-03-20 11:16:53	23.1626	89.6041	91.6885	86.8457	86.8086	196.273	131.952	-41.952	1.1495	131.154
2019-03-20 11:31:53	23.1711	89.6041	91.6885	86.7502	86.7118	196.106	131.977	-41.9766	1.1503	131.181
2019-03-20 11:46:53	23.1795	89.508	91.5318	86.6529	86.6128	195.939	132.001	-42.0009	1.1508	131.209
2019-03-20 12:01:53	23.188	89.6041	91.6885	86.7502	86.7118	195.772	132.025	-42.025	1.1497	131.237
2019-03-20 12:16:53	23.1964	89.5088	91.6081	86.7502	86.7118	195.605	132.049	-42.0488	1.1462	131.264
2019-03-20 12:31:53	23.2049	89.5088	91.6081	86.7502	86.6144	195.437	132.072	-42.0724	1.141	131.291
2019-03-20 12:46:53	23.2133	89.5088	91.6081	86.7502	86.6144	195.269	132.096	-42.0957	1.1351	131.317
2019-03-20 13:01:53	23.2218	89.5088	91.6081	86.7502	86.6144	195.102	132.119	-42.1188	1.1293	131.344
2019-03-20 13:16:53	23.2302	89.5088	91.6081	86.6543	86.6144	194.934	132.142	-42.1417	1.1245	131.37
2019-03-20 13:31:53	23.2386	89.5088	91.5274	86.6543	86.6144	194.766	132.164	-42.1642	1.1212	131.396
2019-03-20 13:46:53	23.2471	89.4131	91.5274	86.6543	86.6144	194.598	132.186	-42.1865	1.1196	131.422
2019-03-20 14:01:53	23.2555	89.4131	91.5274	86.6543	86.5166	194.43	132.209	-42.2086	1.1202	131.448
2019-03-20 14:16:53	23.264	89.4131	91.5274	86.6543	86.5166	194.262	132.23	-42.2304	1.1226	131.473
2019-03-20 14:31:53	23.2724	89.4131	91.5274	86.6543	86.5166	194.093	132.252	-42.252	1.1249	131.498
2019-03-20 14:46:53	23.2809	89.3159	91.3695	86.4592	86.4163	193.925	132.273	-42.2733	1.1244	131.523
2019-03-20 15:01:53	23.2893	89.4131	91.4465	86.5578	86.5166	193.756	132.294	-42.2944	1.119	131.547
2019-03-20 15:16:53	23.2977	89.2191	91.3695	86.4592	86.4163	193.588	132.315	-42.3152	1.1075	131.572
2019-03-20 15:31:53	23.3062	89.3169	91.4465	86.5578	86.4183	193.419	132.336	-42.3357	1.0929	131.596
2019-03-20 15:46:53	23.3146	89.2191	91.288	86.4592	86.3173	193.25	132.356	-42.356	1.0789	131.619
2019-03-20 16:01:53	23.3231	89.3169	91.3653	86.4609	86.4183	193.081	132.376	-42.3761	1.0691	131.643
2019-03-20 16:16:53	23.3315	89.2203	91.3653	86.4609	86.4183	192.912	132.396	-42.3958	1.0656	131.666
2019-03-20 16:31:53	23.34	89.2203	91.3653	86.4609	86.4183	192.742	132.415	-42.4154	1.0663	131.689
2019-03-20 16:46:53	23.3484	89.1218	91.288	86.3617	86.3173	192.573	132.435	-42.4347	1.0687	131.712
2019-03-20 17:01:53	23.3569	89.1218	91.2062	86.3617	86.2178	192.404	132.454	-42.4537	1.07	131.735
2019-03-20 17:16:53	23.3653	89.1218	91.2062	86.2636	86.2178	192.234	132.472	-42.4724	1.0687	131.757
2019-03-20 17:31:53	23.3737	89.1218	91.2062	86.3617	86.2178	192.064	132.491	-42.4909	1.0668	131.779
2019-03-20 17:46:53	23.3822	89.024	91.2062	86.2636	86.2178	191.894	132.509	-42.5092	1.0667	131.801
2019-03-20 18:01:53	23.3906	89.024	91.1242	86.2636	86.2178	191.725	132.527	-42.5272	1.0708	131.823
2019-03-20 18:16:53	23.3991	89.2203	91.2022	86.3635	86.3194	191.554	132.545	-42.5449	1.0808	131.844
2019-03-20 18:31:53	23.4075	89.1232	91.2022	86.3635	86.2201	191.384	132.562	-42.5624	1.0954	131.865
2019-03-20 18:46:53	23.4159	89.1232	91.2022	86.2655	86.2201	191.214	132.58	-42.5796	1.1132	131.886
2019-03-20 19:01:53	23.4244	89.024	91.1242	86.165	86.1177	191.044	132.597	-42.5966	1.1325	131.906
2019-03-20 19:16:53	23.4328	89.0256	91.2022	86.3635	86.2201	190.874	132.613	-42.6133	1.1517	131.927
2019-03-20 19:31:53	23.4413	89.0256	91.1203	86.2655	86.2201	190.703	132.63	-42.6297	1.169	131.947
2019-03-20 19:46:53	23.4497	88.9258	91.0419	86.165	86.1177	190.533	132.646	-42.6459	1.1826	131.967
2019-03-20 20:01:53	23.4582	89.0256	91.1203	86.2655	86.2201	190.362	132.662	-42.6618	1.1906	131.986
2019-03-20 20:16:53	23.4666	89.0256	91.0381	86.2655	86.2201	190.191	132.678	-42.6775	1.1924	132.006
2019-03-20 20:31:53	23.475	88.9275	91.0381	86.1671	86.1202	190.02	132.693	-42.6929	1.1908	132.025
2019-03-20 20:46:53	23.4835	88.9275	91.0381	86.1671	86.1202	189.85	132.708	-42.708	1.189	132.043
2019-03-20 21:01:53	23.4919	88.827	90.9594	86.0658	86.0171	189.679	132.723	-42.7229	1.1905	132.062
2019-03-20 21:16:53	23.5004	88.827	90.9594	86.0658	86.0171	189.507	132.738	-42.7375	1.1974	132.08
2019-03-20 21:31:53	23.5088	88.9275	91.0381	86.1671	86.1202	189.336	132.752	-42.7518	1.2091	132.098
2019-03-20 21:46:53	23.5173	88.9275	90.9557	86.1671	86.1202	189.165	132.766	-42.7659	1.2245	132.116
2019-03-20 22:01:53	23.5257	88.8288	90.9557	86.0681	86.1202	188.994	132.78	-42.7798	1.2423	132.134
2019-03-20 22:16:53	23.5342	88.8288	90.9557	86.0681	86.1202	188.822	132.793	-42.7933	1.2613	132.151
2019-03-20 22:31:53	23.5426	88.8288	90.9557	86.0681	86.0197	188.651	132.807	-42.8066	1.2789	132.168
2019-03-20 22:46:53	23.551	88.7277	90.7934	85.9662	85.9159	188.479	132.82	-42.8197	1.2928	132.185
2019-03-20 23:01:53	23.5595	88.8288	90.873	86.0681	86.0197	188.308	132.833	-42.8325	1.3006	132.201
2019-03-20 23:16:53	23.5679	88.8288	90.873	86.0681	86.0197	188.136	132.845	-42.845	1.3013	132.218
2019-03-20 23:31:53	23.5764	88.7277	90.7934	85.9662	85.9159	187.964	132.857	-42.8572	1.2987	132.234
2019-03-20 23:46:53	23.5848	88.6279	90.7934	85.866	85.9159	187.793	132.869	-42.8692	1.2971	132.249
2019-03-21 00:01:53	23.5933	88.6279	90.7934	85.866	85.9159	187.621	132.881	-42.881	1.3009	132.265
2019-03-21 00:16:53	23.6017	88.7297	90.79	85.9686	85.9187	187.449	132.892	-42.8924	1.3131	132.28
2019-03-21 00:31:53	23.6101	88.7297	90.79	85.9686	85.9187	187.277	132.904	-42.9036	1.3322	132.295
2019-03-21 00:46:53	23.6186	88.5276	90.7101	85.7652	85.8142	187.105	132.915	-42.9146	1.3564	132.31
2019-03-21 01:01:53	23.627	88.6301	90.79	85.9686	85.9187	186.933	132.925	-42.9252	1.3835	132.324
2019-03-21 01:16:53	23.6355	88.6301	90.79	85.9686	85.9187	186.76	132.936	-42.9356	1.4114	132.339
2019-03-21 01:31:53	23.6439	88.6301	90.7067	85.8686	85.9187	186.588	132.946	-42.9458	1.4372	132.353
2019-03-21 01:46:53	23.6524	88.6301	90.7067	85.8686	85.8172	186.416	132.956	-42.9556	1.4581	132.366
2019-03-21 02:01:53	23.6608	88.5276	90.6264	85.7652	85.7119	186.243	132.965	-42.9653	1.4711	132.38
2019-03-21 02:16:53	23.6692	88.5299	90.7067	85.8686	85.8172	186.071	132.975	-42.9746	1.475	132.393
2019-03-21 02:31:53	23.6777	88.5299	90.7067	85.8686	85.8172	185.899	132.984	-42.9837	1.4734	132.406
2019-03-21 02:46:53	23.6861	88.5299	90.6232	85.8686	85.8172	185.726	132.993	-42.9925	1.4704	132.418
2019-03-21 03:01:53	23.6946	88.4267	90.5425	85.7652	85.7119	185.553	133.001	-43.001	1.4703	132.431
2019-03-21 03:16:53	23.703	88.4267	90.5425	85.6639	85.609	185.381	133.009	-43.0093	1.4762	132.443
2019-03-21 03:31:53	23.7115	88.5299	90.6232	85.768	85.8172	185.208	133.017	-43.0173	1.4875	132.455
2019-03-21 03:46:53	23.7199	88.4267	90.5425	85.6639	85.609	185.036	133.025	-43.0251	1.5033	132.467
2019-03-21 04:01:53	23.7283	88.5299	90.5394	85.768	85.715	184.863	133.033	-43.0326	1.5226	132.478
2019-03-21 04:16:53	23.7368	88.4267	90.4583	85.6639	85.609	184.69	133.04	-43.0398	1.5438	132.489
2019-03-21 04:31:53	23.7452	88.4292	90.5394	85.768	85.715	184.517	133.047	-43.0467	1.5642	132.5
2019-03-21 04:46:53	23.7537	88.4292	90.5394	85.6669	85.715	184.344	133.053	-43.0534	1.5809	132.51
2019-03-21 05:01:53	23.7621	88.4292	90.4553	85.6669	85.6123	184.171	133.06	-43.0598	1.5908	132.521
2019-03-21 05:16:53	23.7706	88.4292	90.4553	85.6669	85.715	183.998	133.066	-43.066	1.5928	132.531
2019-03-21 05:31:53	23.779	88.3253	90.3738	85.562	85.609	183.825	133.072	-43.0719	1.5905	132.541
2019-03-21 05:46:53	23.7875	88.3253	90.3738	85.562	85.5056	183.652	133.077	-43.0775	1.5883	132.55
2019-03-21 06:01:53	23.7959	88.328	90.4553	85.5651	85.6123	183.479	133.083	-43.0828	1.5907	132.559
2019-03-21 06:16:53	23.8043	88.328	90.4553	85.5651	85.6123	183.306	133.088	-43.0879	1.6011	132.569
2019-03-21 06:31:53	23.8128	88.328	90.3709	85.5651	85.6123	183.133	133.093	-43.0927	1.6201	132.577
2019-03-21 06:46:53	23.8212	88.2234	90.289	85.4596	85.5056	182.96	133.097	-43.0973	1.6481	132.586
2019-03-21 07:01:53	23.8297	88.328	90.3709	85.5651	85.509	182.787	133.101	-43.1015	1.6852	132.594
2019-03-21 07:16:53	23.8381	88.2234	90.289	85.4596	85.4015	182.614	133.106	-43.1055	1.7306	132.602
2019-03-21 07:31:53	23.8466	88.2262	90.2862	85.4628	85.509	182.44	133.109	-43.1093	1.7803	132.61
2019-03-21 07:46:53	23.855	88.1208	90.289	85.3565	85.4015	182.267	133.113	-43.1127	1.83	132.617
2019-03-21 08:01:53	23.8635	88.1208	90.2039	85.3565	85.4015	182.094	133.116	-43.1159	1.8753	132.624
2019-03-21 08:16:53	23.8719	88.2262	90.2862	85.4628	85.509	181.921	133.119	-43.1189	1.9128	132.631
2019-03-21 08:31:53	23.8803	88.1208	90.2039	85.3565	85.4015	181.747	133.121	-43.1215	1.9415	132.638
[truncated: 725 more rows]
